# Supplementary material for: Global omics study of Tetraselmis chuii reveals time-related metabolic adaptations upon oxidative stress
Source: Appl Microbiol Biotechnol. 2024 Jan 16;108(1):138. doi: 10.1007/s00253-023-12936-z (PMC10791844; doi:10.1007/s00253-023-12936-z)
Supplement: Supplementary file 2 — Supplementary file2 (XLSX 145 KB) [file 253_2023_12936_MOESM2_ESM.xlsx]

## Sheet: paper information
Applied Microbiology and Biotechnology
Supplemental Material: Global omics study of Tetraselmis chuii reveals time-related metabolic adaptations upon oxidative stress
Aikaterini Koletti1, Dimitrios Skliros1, Chrysanthi Kalloniati2, Carlos Infante3, Lalia Mantecón3 and Emmanouil Flemetakis1*
1Department of Biotechnology, School of Applied Biology and Biotechnology, Agricultural University of Athens, Athens 11855, Greece
2Department of Marine Sciences, University of the Aegean, University Hill 81100, Mytilene, Greece
3Fitoplancton Marino, S.L., Dársena comercial s/n (Muelle pesquero), 11500 El Puerto de Santa María (Cádiz), Spain
*Correspondence: mflem@aua.gr

## Sheet: RT-qPCR
Supplemental Table 1. Primers used for RT-qPCR
Gene symbol	Function	Accession number	Primer name	Sequence (5'-3')
	ATPase		F-ATPASE	TGCCGCGGTTTCTTATGATG
			R-ATPASE	TGATGTTAACCCTTGTCCGCC
	TATA binding protein		F-TABP	TCGTATAGCGGCTGGATAACG
			R-TABP	TACAAGGTCACTTCCGAAGCG
	Transcription Factor		F-TF	CATGCGCTTAAAATCCGCAGT
			R-TF	TCATCAAGGACCCGGTGGATA
	Rubisco Large Subunit		F-RBCL	GGCAGTTTATCAGCCGCAAAT
			R-RBCL	TGCTGAAATCGGCGGCTAT
	Malate Dehydrogenase		F-MALD	TGGACGTTGTCCGATCGAA
			R-MALD	AATAGTAACGCCAGCATGGCC
CDKA			F-CDKA	ACCGCAGAACTTACTGATTGACCGT
			R-CDKA	CGGTACCACAGAGTCACAACCTCGT
UBCE			F-UBCE	CCAAACATCAACAGCAACGGCAGCA
			R-UBCE	TGCGCAATCTCGGGCACCAG

## Sheet: 1 h vs 0 h
Supplemental Table S2. RNAseq data for transcripts with adj.p<0.05
	1 h vs 0 h
ID	Gene name	KEGG KO	Log2 Ratio	Log2 SE	Adj p-value
MMETSP0491_2-20121128|25888_1			10.6854	0.402377	5.95e-152
MMETSP0491_2-20121128|1572_1			9.91308	0.400532	6.28e-132
MMETSP0491_2-20121128|5980_1			9.37555	0.260752	6.61e-279
MMETSP0491_2-20121128|7033_1			9.00393	0.311029	1.56e-180
MMETSP0491_2-20121128|12555_1			8.6584	0.317995	9.74e-160
MMETSP0491_2-20121128|4728_1	GOLS	K18819	8.60712	0.288009	2.49e-192
MMETSP0491_2-20121128|14269_1			8.38229	0.296225	1.52e-172
MMETSP0491_2-20121128|10133_1			7.71239	0.473005	7.7e-57
MMETSP0491_2-20121128|6955_1	ZIP2	K14709	7.19543	0.364876	2.12e-83
MMETSP0491_2-20121128|1377_1			7.07211	0.275076	2.1e-142
MMETSP0491_2-20121128|15066_1			6.30072	0.443833	5.57e-43
MMETSP0491_2-20121128|17199_1			6.28682	0.34093	7.75e-73
MMETSP0491_2-20121128|15006_1		K02599	6.09861	0.600727	6.41e-22
MMETSP0491_2-20121128|11633_1			6.01145	0.374034	3.23e-55
MMETSP0491_2-20121128|14811_1			5.99505	0.354174	2.87e-61
MMETSP0491_2-20121128|9115_1			5.97108	0.286538	3.46e-93
MMETSP0491_2-20121128|2223_1			5.92694	0.370321	9.06e-55
MMETSP0491_2-20121128|18096_1			5.85694	0.554804	1.07e-23
MMETSP0491_2-20121128|12361_1			5.69889	0.389035	8.5e-46
MMETSP0491_2-20121128|3141_1			5.58484	0.417601	4.21e-38
MMETSP0491_2-20121128|9496_1			5.13004	0.389919	7.38e-37
MMETSP0491_2-20121128|11090_1			5.09185	0.302938	1.9e-60
MMETSP0491_2-20121128|5265_1			5.08954	0.379373	2.47e-38
MMETSP0491_2-20121128|9815_1			5.02122	0.274526	1.13e-71
MMETSP0491_2-20121128|17551_1	PETC	K02636	5.01151	0.257172	1.9e-81
MMETSP0491_2-20121128|17513_1			4.97048	0.24876	1.3e-85
MMETSP0491_2-20121128|17235_1			4.94138	0.38212	1.38e-35
MMETSP0491_2-20121128|14476_1			4.93719	0.290679	1.14e-61
MMETSP0491_2-20121128|9083_1	HSP90A	K04079	4.87399	0.321483	4.31e-49
MMETSP0491_2-20121128|5691_1			4.80483	0.651101	9.96e-12
MMETSP0491_2-20121128|7395_1			4.77381	0.588022	4.56e-14
MMETSP0491_2-20121128|414_1			4.68587	0.548718	1.55e-15
MMETSP0491_2-20121128|18666_1			4.59795	0.378155	2.02e-31
MMETSP0491_2-20121128|12680_1			4.59482	0.522238	1.72e-16
MMETSP0491_2-20121128|17925_1			4.59321	0.459298	2.71e-21
MMETSP0491_2-20121128|4597_1	GALA	K07407	4.54187	0.287101	1.67e-53
MMETSP0491_2-20121128|4290_1			4.45378	0.549688	5.11e-14
MMETSP0491_2-20121128|8350_1			4.41572	0.287229	1.73e-50
MMETSP0491_2-20121128|11404_1	MTP1	K14689	4.37251	0.59093	8.75e-12
MMETSP0491_2-20121128|11001_1	UFD1	K14016	4.29142	0.253688	3.24e-61
MMETSP0491_2-20121128|11114_1			4.28015	0.404144	7.58e-24
MMETSP0491_2-20121128|21822_1			4.26111	0.556286	1.4e-12
MMETSP0491_2-20121128|6821_1			4.21523	0.302518	2.19e-41
MMETSP0491_2-20121128|6601_1			4.05019	0.322805	1.8e-33
MMETSP0491_2-20121128|13713_1			4.01069	0.366227	1.6e-25
MMETSP0491_2-20121128|13887_1			4.01063	0.547577	1.47e-11
MMETSP0491_2-20121128|5896_1			3.97386	0.393114	9.7e-22
MMETSP0491_2-20121128|7981_1	BOR	K24194	3.93354	0.335507	3.28e-29
MMETSP0491_2-20121128|16412_1			3.90814	0.632227	2.19e-08
MMETSP0491_2-20121128|18646_1			3.8813	0.340322	1.2e-27
MMETSP0491_2-20121128|25115_1			3.8764	0.555263	1.51e-10
MMETSP0491_2-20121128|13159_1			3.87548	0.657114	1.08e-07
MMETSP0491_2-20121128|11319_1		K00799	3.83624	0.353431	4.58e-25
MMETSP0491_2-20121128|2050_1	P4HA	K00472	3.81436	0.531691	4.05e-11
MMETSP0491_2-20121128|3180_1			3.76192	0.657853	2.79e-07
MMETSP0491_2-20121128|1947_1			3.74484	0.340471	9.58e-26
MMETSP0491_2-20121128|3430_1	NUDF	K01515	3.73328	0.470829	1.87e-13
MMETSP0491_2-20121128|9081_1	BOR	K24194	3.70721	0.30038	2.29e-32
MMETSP0491_2-20121128|16707_1			3.69213	0.450868	2.59e-14
MMETSP0491_2-20121128|20712_1			3.65865	0.306293	2.59e-30
MMETSP0491_2-20121128|22306_1			3.61983	0.24171	6.8e-48
MMETSP0491_2-20121128|15080_1	ENA2	K01536	3.58376	0.301174	4.37e-30
MMETSP0491_2-20121128|26745_1			3.57729	0.649978	8.61e-07
MMETSP0491_2-20121128|5072_1			3.57137	0.346174	1.24e-22
MMETSP0491_2-20121128|10213_1			3.56178	0.265025	1.85e-38
MMETSP0491_2-20121128|24528_1			3.5375	0.550887	5.3e-09
MMETSP0491_2-20121128|4678_1		K01536	3.49462	0.311565	9.1e-27
MMETSP0491_2-20121128|21352_1			3.49348	0.465823	4.32e-12
MMETSP0491_2-20121128|23719_1			3.43944	0.630775	1.11e-06
MMETSP0491_2-20121128|15157_1	ST13	K09560	3.40659	0.30194	4.62e-27
MMETSP0491_2-20121128|13908_1			3.40652	0.279315	1.32e-31
MMETSP0491_2-20121128|22906_1			3.38706	0.390135	4.62e-16
MMETSP0491_2-20121128|10217_1			3.37687	0.333467	8.18e-22
MMETSP0491_2-20121128|1838_1			3.3704	0.243518	7.8e-41
MMETSP0491_2-20121128|2260_1			3.32673	0.433338	1.23e-12
MMETSP0491_2-20121128|2788_1			3.28534	0.309517	5.96e-24
MMETSP0491_2-20121128|11484_1	HSPBP1	K09562	3.27924	0.257753	1.99e-34
MMETSP0491_2-20121128|13296_1			3.2623	0.274821	6.02e-30
MMETSP0491_2-20121128|1312_1			3.2366	0.349538	3.06e-18
MMETSP0491_2-20121128|3106_1			3.17738	0.259081	5.84e-32
MMETSP0491_2-20121128|25316_1			3.16071	0.515316	2.91e-08
MMETSP0491_2-20121128|14048_1			3.15158	0.32692	9.08e-20
MMETSP0491_2-20121128|15321_1			3.13444	0.294292	4.1e-24
MMETSP0491_2-20121128|789_1			3.12148	0.632661	1.31e-05
MMETSP0491_2-20121128|4732_1			3.10915	0.541732	2.53e-07
MMETSP0491_2-20121128|19358_1		K05681	3.071	0.40374	2.03e-12
MMETSP0491_2-20121128|19548_1			3.06544	0.34217	4.34e-17
MMETSP0491_2-20121128|11905_1			3.05268	0.336028	1.45e-17
MMETSP0491_2-20121128|703_1			3.02081	0.271096	2.01e-26
MMETSP0491_2-20121128|4903_1	SIL1	K14001	3.00138	0.319139	8.09e-19
MMETSP0491_2-20121128|10615_1	DNAJC10	K09510,K09530	2.99808	0.269639	2.6e-26
MMETSP0491_2-20121128|539_1			2.97703	0.356799	7.68e-15
MMETSP0491_2-20121128|6041_1			2.97305	0.555114	1.8e-06
MMETSP0491_2-20121128|14557_1			2.96303	0.262283	3.97e-27
MMETSP0491_2-20121128|110_1			2.95979	0.404616	1.56e-11
MMETSP0491_2-20121128|1114_1			2.95522	0.258099	7.29e-28
MMETSP0491_2-20121128|888_1			2.95505	0.536523	8.44e-07
MMETSP0491_2-20121128|11713_1	ERO1	K10950,K10976	2.95331	0.519731	3.37e-07
MMETSP0491_2-20121128|8118_1	YNEE	K08994	2.94212	0.29165	1.17e-21
MMETSP0491_2-20121128|19499_1			2.921	0.497565	1.25e-07
MMETSP0491_2-20121128|2253_1			2.91417	0.333984	3.19e-16
MMETSP0491_2-20121128|4544_1			2.90357	0.288582	1.51e-21
MMETSP0491_2-20121128|8806_1			2.89069	0.249061	1.23e-28
MMETSP0491_2-20121128|18918_1			2.87671	0.497151	1.97e-07
MMETSP0491_2-20121128|17037_1		K14709	2.87317	0.541703	2.31e-06
MMETSP0491_2-20121128|756_1			2.86263	0.249927	7.1e-28
MMETSP0491_2-20121128|19091_1			2.85167	0.491557	1.83e-07
MMETSP0491_2-20121128|6904_1			2.84177	0.252294	5.6e-27
MMETSP0491_2-20121128|5304_1			2.83786	0.269514	1.41e-23
MMETSP0491_2-20121128|6437_1			2.81985	0.276441	4.07e-22
MMETSP0491_2-20121128|10584_1			2.81379	0.276031	4.31e-22
MMETSP0491_2-20121128|2792_1	HSPA4	K09489	2.80108	0.238356	2.43e-29
MMETSP0491_2-20121128|2634_1			2.80073	0.513281	1.09e-06
MMETSP0491_2-20121128|5350_1			2.78723	0.335753	1.08e-14
MMETSP0491_2-20121128|23439_1			2.78057	0.247098	6.23e-27
MMETSP0491_2-20121128|7393_1			2.77715	0.244329	1.83e-27
MMETSP0491_2-20121128|5448_1			2.76636	0.277984	4.4e-21
MMETSP0491_2-20121128|8717_1			2.76554	0.421499	2.23e-09
MMETSP0491_2-20121128|1139_1	HMGCL	K01640	2.76237	0.401468	2.94e-10
MMETSP0491_2-20121128|9094_1			2.75913	0.247371	1.81e-26
MMETSP0491_2-20121128|7684_1	EGT2	K20247	2.75041	0.342165	8.2e-14
MMETSP0491_2-20121128|3051_1			2.74954	0.277227	6.09e-21
MMETSP0491_2-20121128|5389_1	DNAJB4	K09510	2.7455	0.235265	5.98e-29
MMETSP0491_2-20121128|24077_1			2.74473	0.367113	5.04e-12
MMETSP0491_2-20121128|22876_1			2.74163	0.324668	3.4e-15
MMETSP0491_2-20121128|17672_1			2.73027	0.271838	1.79e-21
MMETSP0491_2-20121128|6728_1			2.71523	0.246723	9.09e-26
MMETSP0491_2-20121128|16788_1			2.71211	0.449206	4.91e-08
MMETSP0491_2-20121128|12161_1		K09510,K09530	2.71081	0.321532	3.73e-15
MMETSP0491_2-20121128|10092_1	STIP1	K09553	2.70744	0.231233	3.86e-29
MMETSP0491_2-20121128|1568_1			2.70743	0.44243	3.11e-08
MMETSP0491_2-20121128|4626_1			2.69966	0.30774	2.15e-16
MMETSP0491_2-20121128|6068_1			2.69706	0.370533	2.01e-11
MMETSP0491_2-20121128|4692_1			2.69205	0.391671	3.09e-10
MMETSP0491_2-20121128|8943_1			2.68671	0.538965	1.04e-05
MMETSP0491_2-20121128|3466_1			2.68571	0.492566	1.11e-06
MMETSP0491_2-20121128|11765_1			2.68479	0.282379	3.09e-19
MMETSP0491_2-20121128|3816_1			2.64226	0.513182	4.85e-06
MMETSP0491_2-20121128|3720_1	DUSP10	K20216	2.62818	0.275939	2.67e-19
MMETSP0491_2-20121128|20574_1			2.62071	0.303463	6.8e-16
MMETSP0491_2-20121128|14896_1			2.61852	0.345855	2.6e-12
MMETSP0491_2-20121128|6103_1		K09584	2.60463	0.334574	5.65e-13
MMETSP0491_2-20121128|3072_1			2.58828	0.32453	1.31e-13
MMETSP0491_2-20121128|3241_1		K14432	2.58267	0.305037	2.85e-15
MMETSP0491_2-20121128|24999_1			2.57767	0.477006	1.41e-06
MMETSP0491_2-20121128|6563_1	ENA	K01536	2.57144	0.343191	4.53e-12
MMETSP0491_2-20121128|13621_1			2.56862	0.50908	7.91e-06
MMETSP0491_2-20121128|5604_1			2.56824	0.369668	1.89e-10
MMETSP0491_2-20121128|13689_1	RNF41	K11981	2.56274	0.469982	1.11e-06
MMETSP0491_2-20121128|3237_1			2.53522	0.245348	1.07e-22
MMETSP0491_2-20121128|11007_1			2.52531	0.26093	6.33e-20
MMETSP0491_2-20121128|11600_1			2.52198	0.291712	6.3e-16
MMETSP0491_2-20121128|22512_1			2.51579	0.32388	6.41e-13
MMETSP0491_2-20121128|10019_1	UBC	K08770	2.51517	0.312781	8.09e-14
MMETSP0491_2-20121128|8606_1			2.50877	0.283984	1.26e-16
MMETSP0491_2-20121128|17314_1		K21773	2.49569	0.371817	8.8e-10
MMETSP0491_2-20121128|23552_1	HSPA1s	K03283	2.47884	0.417389	8.52e-08
MMETSP0491_2-20121128|21267_1		K00500	2.47646	0.350576	8.65e-11
MMETSP0491_2-20121128|17630_1			2.44643	0.359966	5.06e-10
MMETSP0491_2-20121128|2224_1	MTND	K08967	2.44227	0.371616	2.09e-09
MMETSP0491_2-20121128|6101_1			2.40983	0.298331	6.11e-14
MMETSP0491_2-20121128|11865_1			2.40726	0.244329	1.15e-20
MMETSP0491_2-20121128|17980_1	KCH	K10716	2.4065	0.330211	1.89e-11
MMETSP0491_2-20121128|6692_1			2.40516	0.266193	2.21e-17
MMETSP0491_2-20121128|7582_1			2.40514	0.269172	5.32e-17
MMETSP0491_2-20121128|7525_1			2.40106	0.296639	5.4e-14
MMETSP0491_2-20121128|10754_1			2.39713	0.290415	1.58e-14
MMETSP0491_2-20121128|20616_1			2.39549	0.48376	1.21e-05
MMETSP0491_2-20121128|5943_1			2.39352	0.306088	4.33e-13
MMETSP0491_2-20121128|16381_1			2.37879	0.332095	4.37e-11
MMETSP0491_2-20121128|3805_1			2.37388	0.262633	2.16e-17
MMETSP0491_2-20121128|2409_1		K20246	2.36652	0.228602	8.91e-23
MMETSP0491_2-20121128|18525_1			2.36602	0.308975	1.42e-12
MMETSP0491_2-20121128|9133_1			2.34234	0.363201	4.49e-09
MMETSP0491_2-20121128|18023_1			2.3371	0.38064	2.8e-08
MMETSP0491_2-20121128|6130_1			2.33556	0.462618	7.82e-06
MMETSP0491_2-20121128|3787_1			2.33068	0.228691	4.36e-22
MMETSP0491_2-20121128|4461_1			2.3294	0.261085	5.95e-17
MMETSP0491_2-20121128|858_1			2.32659	0.322392	3.03e-11
MMETSP0491_2-20121128|12456_1			2.32407	0.426189	1.11e-06
MMETSP0491_2-20121128|10189_1		K07304	2.3214	0.2352	9.74e-21
MMETSP0491_2-20121128|17752_1			2.31934	0.416217	6.04e-07
MMETSP0491_2-20121128|19171_1			2.31734	0.384508	5.23e-08
MMETSP0491_2-20121128|21442_1			2.3161	0.443489	3.44e-06
MMETSP0491_2-20121128|4614_1		K15377	2.31555	0.318228	2.04e-11
MMETSP0491_2-20121128|10943_1			2.31394	0.30345	1.81e-12
MMETSP0491_2-20121128|18022_1	MPV17	K13348	2.3047	0.370346	1.72e-08
MMETSP0491_2-20121128|11235_1	ODA7	K19750	2.30352	0.278884	1.53e-14
MMETSP0491_2-20121128|7278_1			2.30279	0.350232	2.05e-09
MMETSP0491_2-20121128|10621_1	HSPA5	K09490	2.29816	0.310674	8.81e-12
MMETSP0491_2-20121128|10745_1			2.29141	0.308469	7.15e-12
MMETSP0491_2-20121128|10961_1	DYNLL	K10418	2.27232	0.310015	1.41e-11
MMETSP0491_2-20121128|6851_1	USP14	K11843	2.27056	0.280117	5e-14
MMETSP0491_2-20121128|15676_1			2.26136	0.437177	4.34e-06
MMETSP0491_2-20121128|20244_1			2.25611	0.386619	1.51e-07
MMETSP0491_2-20121128|3292_1			2.25353	0.384589	1.33e-07
MMETSP0491_2-20121128|14812_1		K14689	2.25236	0.321071	1.21e-10
MMETSP0491_2-20121128|16656_1			2.24922	0.291235	8.84e-13
MMETSP0491_2-20121128|21178_1			2.24515	0.327478	3.44e-10
MMETSP0491_2-20121128|482_1			2.2354	0.435803	5.27e-06
MMETSP0491_2-20121128|9095_1			2.23291	0.279238	1.12e-13
MMETSP0491_2-20121128|6631_1			2.2315	0.34731	5.21e-09
MMETSP0491_2-20121128|10059_1			2.23055	0.291745	1.55e-12
MMETSP0491_2-20121128|22420_1			2.22789	0.417954	2.03e-06
MMETSP0491_2-20121128|10481_1			2.20347	0.333234	1.63e-09
MMETSP0491_2-20121128|10293_1			2.18983	0.315183	1.89e-10
MMETSP0491_2-20121128|6079_1			2.17615	0.355545	3.09e-08
MMETSP0491_2-20121128|11219_1	RABAC1	K20359	2.17458	0.285932	2.04e-12
MMETSP0491_2-20121128|16166_1			2.16507	0.252073	1.02e-15
MMETSP0491_2-20121128|9323_1	HSPA1s	K03283	2.15718	0.207687	6.29e-23
MMETSP0491_2-20121128|3718_1			2.15096	0.347592	2.12e-08
MMETSP0491_2-20121128|2413_1			2.14945	0.352126	3.39e-08
MMETSP0491_2-20121128|16260_1			2.14476	0.372842	2.37e-07
MMETSP0491_2-20121128|2263_1			2.14334	0.322177	1.28e-09
MMETSP0491_2-20121128|2057_1			2.13937	0.352506	4.11e-08
MMETSP0491_2-20121128|12490_1			2.13642	0.396291	1.51e-06
MMETSP0491_2-20121128|15564_1			2.13629	0.327246	2.75e-09
MMETSP0491_2-20121128|10393_1			2.13408	0.272096	3.63e-13
MMETSP0491_2-20121128|16012_1			2.1335	0.295788	3.11e-11
MMETSP0491_2-20121128|9883_1	UAPA_C	K23887	2.1324	0.374583	3.2e-07
MMETSP0491_2-20121128|12223_1			2.1296	0.291442	1.65e-11
MMETSP0491_2-20121128|3909_1			2.11315	0.344711	2.95e-08
MMETSP0491_2-20121128|14769_1			2.11292	0.341093	2.05e-08
MMETSP0491_2-20121128|23979_1			2.10948	0.349258	4.86e-08
MMETSP0491_2-20121128|17182_1			2.10606	0.267039	2.59e-13
MMETSP0491_2-20121128|12841_1			2.10525	0.253224	9.83e-15
MMETSP0491_2-20121128|6899_1			2.10328	0.235962	6.37e-17
MMETSP0491_2-20121128|9877_1			2.09912	0.41241	6.37e-06
MMETSP0491_2-20121128|3282_1			2.09655	0.316388	1.5e-09
MMETSP0491_2-20121128|14430_1	IFT27	K07934	2.09439	0.267733	4.25e-13
MMETSP0491_2-20121128|6810_1			2.09253	0.283576	9.96e-12
MMETSP0491_2-20121128|8418_1	WBP2	K22524	2.09204	0.382146	9.97e-07
MMETSP0491_2-20121128|17093_1			2.08469	0.256579	4.34e-14
MMETSP0491_2-20121128|5826_1			2.08334	0.290164	3.9e-11
MMETSP0491_2-20121128|15175_1			2.08255	0.230561	2.25e-17
MMETSP0491_2-20121128|951_1			2.07822	0.286916	2.52e-11
MMETSP0491_2-20121128|20156_1			2.07338	0.346504	6.71e-08
MMETSP0491_2-20121128|8324_1			2.07243	0.324552	6.59e-09
MMETSP0491_2-20121128|6109_1			2.07201	0.282493	1.37e-11
MMETSP0491_2-20121128|21469_1			2.06798	0.321161	4.78e-09
MMETSP0491_2-20121128|8675_1			2.06618	0.348064	8.62e-08
MMETSP0491_2-20121128|6655_1	UFD1	K14016	2.0601	0.385394	1.89e-06
MMETSP0491_2-20121128|16185_1			2.05658	0.257779	1.29e-13
MMETSP0491_2-20121128|11350_1			2.05039	0.27371	4.57e-12
MMETSP0491_2-20121128|664_1			2.04895	0.275687	7e-12
MMETSP0491_2-20121128|4337_1			2.04668	0.343104	7.4e-08
MMETSP0491_2-20121128|11356_1			2.04409	0.277629	1.12e-11
MMETSP0491_2-20121128|7011_1			2.03904	0.223107	8.89e-18
MMETSP0491_2-20121128|1182_1	SFU1		2.03713	0.342587	8.2e-08
MMETSP0491_2-20121128|12049_1	SGT1	K12795	2.03022	0.297199	4.04e-10
MMETSP0491_2-20121128|6750_1			2.02797	0.305566	1.42e-09
MMETSP0491_2-20121128|1660_1			2.02194	0.267677	2.94e-12
MMETSP0491_2-20121128|9745_1			2.01388	0.313174	5.03e-09
MMETSP0491_2-20121128|11347_1			2.01269	0.243747	1.55e-14
MMETSP0491_2-20121128|13332_1	SC5DL	K00227	2.00687	0.384702	3.54e-06
MMETSP0491_2-20121128|14860_1			2.00493	0.26986	7.11e-12
MMETSP0491_2-20121128|8801_1			1.99866	0.276179	2.63e-11
MMETSP0491_2-20121128|22416_1			1.99849	0.299207	1.08e-09
MMETSP0491_2-20121128|23658_1			1.99525	0.306426	3.05e-09
MMETSP0491_2-20121128|15948_1			1.99409	0.360953	7.75e-07
MMETSP0491_2-20121128|16244_1			1.99334	0.28099	7.07e-11
MMETSP0491_2-20121128|6775_1			1.97635	0.300165	1.94e-09
MMETSP0491_2-20121128|11254_1			1.96667	0.209595	9.82e-19
MMETSP0491_2-20121128|394_1	FAH	K19706	1.96586	0.276158	6e-11
MMETSP0491_2-20121128|12503_1			1.9654	0.270994	2.39e-11
MMETSP0491_2-20121128|289_1			1.95078	0.364877	1.89e-06
MMETSP0491_2-20121128|6284_1			1.94737	0.304745	6.4e-09
MMETSP0491_2-20121128|12190_1			1.94289	0.27962	1.89e-10
MMETSP0491_2-20121128|13365_1			1.94246	0.287915	7.01e-10
MMETSP0491_2-20121128|9628_1	HSPA1s	K03283	1.94077	0.245853	2.47e-13
MMETSP0491_2-20121128|15007_1			1.93701	0.250751	8.76e-13
MMETSP0491_2-20121128|8058_1			1.93362	0.317328	3.59e-08
MMETSP0491_2-20121128|12728_1			1.92844	0.279617	2.65e-10
MMETSP0491_2-20121128|3706_1			1.91928	0.317597	4.78e-08
MMETSP0491_2-20121128|19339_1			1.91135	0.305389	1.38e-08
MMETSP0491_2-20121128|20273_1		K09578	1.90855	0.384142	1.13e-05
MMETSP0491_2-20121128|7767_1			1.89806	0.376914	8.29e-06
MMETSP0491_2-20121128|19704_1			1.8968	0.26661	6.14e-11
MMETSP0491_2-20121128|13294_1			1.89371	0.275119	2.9e-10
MMETSP0491_2-20121128|9838_1			1.88815	0.244371	8.68e-13
MMETSP0491_2-20121128|916_1			1.88809	0.272043	1.98e-10
MMETSP0491_2-20121128|8169_1			1.88672	0.242954	6.48e-13
MMETSP0491_2-20121128|3757_1			1.88648	0.330612	3e-07
MMETSP0491_2-20121128|13414_1			1.88446	0.363372	4.07e-06
MMETSP0491_2-20121128|2953_1			1.88432	0.319659	1.09e-07
MMETSP0491_2-20121128|12914_1			1.88104	0.271766	2.24e-10
MMETSP0491_2-20121128|17013_1			1.86278	0.23965	6.18e-13
MMETSP0491_2-20121128|17658_1			1.85508	0.345544	1.69e-06
MMETSP0491_2-20121128|5551_1			1.84528	0.302827	3.59e-08
MMETSP0491_2-20121128|6479_1			1.84222	0.319338	2.17e-07
MMETSP0491_2-20121128|8487_1			1.84119	0.223158	1.62e-14
MMETSP0491_2-20121128|12041_1	BB	K19045	1.83131	0.301262	3.87e-08
MMETSP0491_2-20121128|389_1			1.83071	0.327695	5.6e-07
MMETSP0491_2-20121128|9057_1			1.82691	0.260926	1.33e-10
MMETSP0491_2-20121128|4850_1			1.82299	0.308047	9.59e-08
MMETSP0491_2-20121128|13927_1	FKBP4_5	K09571	1.82035	0.258249	9.6e-11
MMETSP0491_2-20121128|4994_1			1.81384	0.346059	3.16e-06
MMETSP0491_2-20121128|2875_1		K11885	1.81163	0.316765	2.79e-07
MMETSP0491_2-20121128|13521_1			1.80826	0.237804	2.05e-12
MMETSP0491_2-20121128|11095_1			1.80661	0.317924	3.37e-07
MMETSP0491_2-20121128|4618_1			1.80632	0.338354	1.96e-06
MMETSP0491_2-20121128|18330_1			1.80094	0.237578	2.44e-12
MMETSP0491_2-20121128|15116_1			1.80045	0.278664	4.19e-09
MMETSP0491_2-20121128|16127_1			1.79986	0.269613	1.11e-09
MMETSP0491_2-20121128|11015_1			1.79597	0.364353	1.34e-05
MMETSP0491_2-20121128|10837_1			1.7943	0.328025	1.02e-06
MMETSP0491_2-20121128|187_1	MED28	K15141	1.79166	0.294226	3.67e-08
MMETSP0491_2-20121128|10017_1	PYRP2	K22912	1.78923	0.241549	8.28e-12
MMETSP0491_2-20121128|5599_1			1.78573	0.283704	1.12e-08
MMETSP0491_2-20121128|14005_1			1.78502	0.263055	5.43e-10
MMETSP0491_2-20121128|5346_1			1.78239	0.299657	8.12e-08
MMETSP0491_2-20121128|20302_1			1.7821	0.282752	1.07e-08
MMETSP0491_2-20121128|15223_1			1.78044	0.280033	7.72e-09
MMETSP0491_2-20121128|8345_1			1.77874	0.290798	3.15e-08
MMETSP0491_2-20121128|3921_1			1.77519	0.268111	1.55e-09
MMETSP0491_2-20121128|1046_1			1.77406	0.313776	3.91e-07
MMETSP0491_2-20121128|2014_1			1.7721	0.266996	1.42e-09
MMETSP0491_2-20121128|3228_1	TAG	K01246	1.77115	0.277412	6.6e-09
MMETSP0491_2-20121128|8149_1		K18168	1.7709	0.321949	8.75e-07
MMETSP0491_2-20121128|6772_1	HSP90B	K09487	1.76819	0.303871	1.66e-07
MMETSP0491_2-20121128|15874_1			1.76327	0.3389	3.76e-06
MMETSP0491_2-20121128|11221_1			1.75843	0.24796	7.17e-11
MMETSP0491_2-20121128|642_1			1.74715	0.34642	7.98e-06
MMETSP0491_2-20121128|6209_1			1.73862	0.285618	3.71e-08
MMETSP0491_2-20121128|5080_1			1.73821	0.305719	3.33e-07
MMETSP0491_2-20121128|11337_1			1.72995	0.329194	2.95e-06
MMETSP0491_2-20121128|18166_1			1.72881	0.331751	3.63e-06
MMETSP0491_2-20121128|16806_1			1.72815	0.335578	4.82e-06
MMETSP0491_2-20121128|21391_1	MTLK	K00009,K00040,K00045	1.72745	0.343385	8.5e-06
MMETSP0491_2-20121128|12008_1			1.7243	0.268827	5.55e-09
MMETSP0491_2-20121128|14697_1			1.72126	0.350088	1.41e-05
MMETSP0491_2-20121128|9314_1	CHMP1	K12197	1.7171	0.27162	9.52e-09
MMETSP0491_2-20121128|8190_1	PDIA1	K09580	1.71614	0.342062	8.98e-06
MMETSP0491_2-20121128|13244_1			1.71438	0.305808	5.05e-07
MMETSP0491_2-20121128|13209_1			1.7141	0.333015	4.86e-06
MMETSP0491_2-20121128|3205_1			1.71387	0.33749	6.77e-06
MMETSP0491_2-20121128|7467_1			1.71239	0.264273	3.71e-09
MMETSP0491_2-20121128|4650_1			1.70758	0.313375	1.13e-06
MMETSP0491_2-20121128|2007_1			1.70741	0.277097	2.46e-08
MMETSP0491_2-20121128|9229_1			1.70716	0.317724	1.65e-06
MMETSP0491_2-20121128|25190_1	DPY30	K14965,K14968	1.70642	0.267919	7.25e-09
MMETSP0491_2-20121128|2346_1	SLC30A2	K14689	1.7063	0.285237	6.76e-08
MMETSP0491_2-20121128|1868_1			1.70469	0.337828	7.9e-06
MMETSP0491_2-20121128|6162_1			1.70457	0.221962	1.21e-12
MMETSP0491_2-20121128|7121_1			1.70259	0.271931	1.37e-08
MMETSP0491_2-20121128|11725_1			1.70007	0.233569	2.01e-11
MMETSP0491_2-20121128|10279_1			1.70004	0.269737	1.07e-08
MMETSP0491_2-20121128|3981_1			1.68877	0.271823	1.83e-08
MMETSP0491_2-20121128|2873_1			1.68834	0.2774	3.72e-08
MMETSP0491_2-20121128|5559_1			1.68669	0.254763	1.55e-09
MMETSP0491_2-20121128|13770_1			1.68604	0.316811	2.12e-06
MMETSP0491_2-20121128|3280_1			1.68542	0.287068	1.25e-07
MMETSP0491_2-20121128|9008_1			1.68533	0.297154	3.56e-07
MMETSP0491_2-20121128|4794_1	IFT52	K19681	1.68499	0.255245	1.74e-09
MMETSP0491_2-20121128|10153_1			1.68414	0.261765	4.94e-09
MMETSP0491_2-20121128|3530_1			1.681	0.231487	2.24e-11
MMETSP0491_2-20121128|8589_1		K18171	1.67862	0.209247	9.25e-14
MMETSP0491_2-20121128|4954_1			1.67169	0.239448	1.51e-10
MMETSP0491_2-20121128|8091_1			1.66804	0.222347	4.26e-12
MMETSP0491_2-20121128|16070_1			1.66539	0.262063	7.85e-09
MMETSP0491_2-20121128|10128_1			1.6645	0.30265	8.78e-07
MMETSP0491_2-20121128|22129_1			1.66199	0.304747	1.11e-06
MMETSP0491_2-20121128|1382_1			1.657	0.309884	1.88e-06
MMETSP0491_2-20121128|12512_1	ITIH4		1.65572	0.329634	8.74e-06
MMETSP0491_2-20121128|3730_1			1.65572	0.263906	1.27e-08
MMETSP0491_2-20121128|6140_1			1.65548	0.297264	6.15e-07
MMETSP0491_2-20121128|20683_1			1.64535	0.221372	7e-12
MMETSP0491_2-20121128|26264_1			1.64398	0.26813	2.94e-08
MMETSP0491_2-20121128|219_1			1.64348	0.235257	1.48e-10
MMETSP0491_2-20121128|4595_1			1.64129	0.265784	2.26e-08
MMETSP0491_2-20121128|3283_1			1.63853	0.268718	3.53e-08
MMETSP0491_2-20121128|21027_1	AKR1	K20032	1.63797	0.285534	2.55e-07
MMETSP0491_2-20121128|22704_1			1.63427	0.284814	2.55e-07
MMETSP0491_2-20121128|9787_1			1.63151	0.278129	1.28e-07
MMETSP0491_2-20121128|12333_1	CPN60A		1.6293	0.284413	2.65e-07
MMETSP0491_2-20121128|4585_1			1.62829	0.30521	1.99e-06
MMETSP0491_2-20121128|18771_1			1.627	0.320967	7.06e-06
MMETSP0491_2-20121128|5838_1	EFHC1	K23029	1.62314	0.26624	3.54e-08
MMETSP0491_2-20121128|14575_1			1.62223	0.305319	2.21e-06
MMETSP0491_2-20121128|2154_1			1.61972	0.29317	7.75e-07
MMETSP0491_2-20121128|4116_1			1.61905	0.255847	9.19e-09
MMETSP0491_2-20121128|7549_1			1.61808	0.306909	2.71e-06
MMETSP0491_2-20121128|17472_1			1.61586	0.283783	3.18e-07
MMETSP0491_2-20121128|17780_1			1.61563	0.276566	1.45e-07
MMETSP0491_2-20121128|599_1			1.61511	0.265541	3.8e-08
MMETSP0491_2-20121128|6253_1			1.61497	0.222772	2.43e-11
MMETSP0491_2-20121128|23930_1			1.61168	0.296861	1.25e-06
MMETSP0491_2-20121128|12621_1			1.61137	0.28189	2.83e-07
MMETSP0491_2-20121128|4508_1		K13412	1.60909	0.285539	4.31e-07
MMETSP0491_2-20121128|13087_1			1.60825	0.295226	1.13e-06
MMETSP0491_2-20121128|4935_1	LYPLA1	K06128	1.60466	0.306379	3.21e-06
MMETSP0491_2-20121128|5014_1			1.6022	0.294785	1.21e-06
MMETSP0491_2-20121128|20384_1			1.60179	0.320607	9.89e-06
MMETSP0491_2-20121128|397_1			1.59957	0.259734	2.5e-08
MMETSP0491_2-20121128|17878_1			1.59943	0.31992	9.75e-06
MMETSP0491_2-20121128|10661_1			1.59773	0.241554	1.62e-09
MMETSP0491_2-20121128|13329_1		K19685	1.58971	0.276897	2.52e-07
MMETSP0491_2-20121128|14176_1	VPS29	K18467	1.58957	0.269871	1.12e-07
MMETSP0491_2-20121128|10507_1			1.58631	0.316383	9.11e-06
MMETSP0491_2-20121128|3745_1			1.58593	0.315529	8.68e-06
MMETSP0491_2-20121128|15317_1			1.5855	0.303453	3.41e-06
MMETSP0491_2-20121128|1113_1			1.5771	0.287179	9.18e-07
MMETSP0491_2-20121128|1721_1	HPGDS	K04097	1.57685	0.272266	1.93e-07
MMETSP0491_2-20121128|9132_1			1.57186	0.307725	5.86e-06
MMETSP0491_2-20121128|6958_1	HSPD1	K04077	1.56808	0.278283	4.31e-07
MMETSP0491_2-20121128|8799_1			1.56736	0.31279	9.23e-06
MMETSP0491_2-20121128|12429_1			1.56665	0.305186	5.17e-06
MMETSP0491_2-20121128|4279_1			1.56581	0.291027	1.6e-06
MMETSP0491_2-20121128|9856_1		K05925,K17987,K21997	1.5633	0.225798	2.21e-10
MMETSP0491_2-20121128|1420_1			1.56249	0.245605	7.56e-09
MMETSP0491_2-20121128|460_1			1.55289	0.286375	1.29e-06
MMETSP0491_2-20121128|11967_1			1.55249	0.244529	8.15e-09
MMETSP0491_2-20121128|8366_1			1.55056	0.299526	4.26e-06
MMETSP0491_2-20121128|12646_1	CALM	K02183	1.54899	0.259086	6.89e-08
MMETSP0491_2-20121128|841_1	PPIL6	K12739	1.54891	0.295944	3.26e-06
MMETSP0491_2-20121128|8364_1			1.54877	0.234433	1.69e-09
MMETSP0491_2-20121128|1883_1			1.54876	0.240092	4.45e-09
MMETSP0491_2-20121128|4066_1			1.54417	0.292017	2.5e-06
MMETSP0491_2-20121128|1680_1	INV	K01193	1.54239	0.288839	1.95e-06
MMETSP0491_2-20121128|9500_1			1.54175	0.274307	4.67e-07
MMETSP0491_2-20121128|4568_1			1.5398	0.301292	5.79e-06
MMETSP0491_2-20121128|3498_1			1.53965	0.293593	3.12e-06
MMETSP0491_2-20121128|6814_1	NEDD8	K12158	1.53385	0.265702	2.12e-07
MMETSP0491_2-20121128|606_1			1.53339	0.251117	3.35e-08
MMETSP0491_2-20121128|19463_1			1.53247	0.298712	5.26e-06
MMETSP0491_2-20121128|12963_1			1.53106	0.241622	8.72e-09
MMETSP0491_2-20121128|26214_1			1.53062	0.309873	1.28e-05
MMETSP0491_2-20121128|2649_1			1.52838	0.261419	1.42e-07
MMETSP0491_2-20121128|1362_1			1.5266	0.263754	1.96e-07
MMETSP0491_2-20121128|1418_1			1.5242	0.24012	8.19e-09
MMETSP0491_2-20121128|12475_1			1.52273	0.23291	2.59e-09
MMETSP0491_2-20121128|6390_1			1.51991	0.298574	6.37e-06
MMETSP0491_2-20121128|6901_1			1.51904	0.262861	2.05e-07
MMETSP0491_2-20121128|12073_1			1.51756	0.260552	1.61e-07
MMETSP0491_2-20121128|7737_1			1.51677	0.264623	2.61e-07
MMETSP0491_2-20121128|11076_1			1.51435	0.297441	6.36e-06
MMETSP0491_2-20121128|8947_1			1.51414	0.26295	2.3e-07
MMETSP0491_2-20121128|20711_1			1.51059	0.246613	3.02e-08
MMETSP0491_2-20121128|10258_1	CYP3A	K07424	1.50533	0.274611	9.64e-07
MMETSP0491_2-20121128|11181_1			1.50308	0.26847	5.26e-07
MMETSP0491_2-20121128|5453_1			1.50215	0.267374	4.73e-07
MMETSP0491_2-20121128|12613_1	ELMOD	K23538	1.49751	0.259873	2.24e-07
MMETSP0491_2-20121128|11493_1	RABL2	K07931	1.49706	0.274139	1.07e-06
MMETSP0491_2-20121128|15773_1			1.49393	0.299221	1e-05
MMETSP0491_2-20121128|2716_1	MOB1	K06685	1.49208	0.297775	9.23e-06
MMETSP0491_2-20121128|8165_1		K15731	1.49066	0.270811	8.59e-07
MMETSP0491_2-20121128|5596_1			1.48275	0.267159	6.78e-07
MMETSP0491_2-20121128|15071_1			1.48144	0.292703	7.35e-06
MMETSP0491_2-20121128|3204_1			1.47606	0.266728	7.37e-07
MMETSP0491_2-20121128|5059_1			1.47395	0.273108	1.46e-06
MMETSP0491_2-20121128|10097_1	PDXH	K00275	1.46824	0.224243	2.43e-09
MMETSP0491_2-20121128|5422_1			1.46755	0.289222	6.89e-06
MMETSP0491_2-20121128|25612_1			1.46732	0.294134	1.02e-05
MMETSP0491_2-20121128|6816_1			1.46714	0.291996	8.71e-06
MMETSP0491_2-20121128|11152_1	DNAJA2	K09503	1.46693	0.242176	4.4e-08
MMETSP0491_2-20121128|16212_1			1.46636	0.275045	2.02e-06
MMETSP0491_2-20121128|10407_1			1.45767	0.286353	6.37e-06
MMETSP0491_2-20121128|9002_1			1.4513	0.265832	1.07e-06
MMETSP0491_2-20121128|13111_1	FKBP1	K09568	1.45072	0.246035	1.08e-07
MMETSP0491_2-20121128|10654_1			1.4497	0.291004	1.06e-05
MMETSP0491_2-20121128|4268_1			1.44873	0.262348	7.84e-07
MMETSP0491_2-20121128|14741_1			1.44358	0.275437	3.16e-06
MMETSP0491_2-20121128|25838_1			1.44028	0.270949	2.18e-06
MMETSP0491_2-20121128|22397_1			1.43897	0.292643	1.41e-05
MMETSP0491_2-20121128|12626_1	RPN9	K03039	1.42732	0.241065	9.43e-08
MMETSP0491_2-20121128|26265_1			1.42566	0.280055	6.37e-06
MMETSP0491_2-20121128|11864_1		K08516	1.42359	0.286753	1.15e-05
MMETSP0491_2-20121128|10955_1	IST1	K19476	1.41388	0.245804	2.37e-07
MMETSP0491_2-20121128|16197_1			1.41174	0.235253	6.07e-08
MMETSP0491_2-20121128|6689_1			1.40951	0.234254	5.53e-08
MMETSP0491_2-20121128|22259_1		K14432	1.40507	0.265744	2.51e-06
MMETSP0491_2-20121128|7547_1			1.40281	0.270594	4.1e-06
MMETSP0491_2-20121128|6557_1			1.40068	0.232684	5.45e-08
MMETSP0491_2-20121128|9562_1			1.39972	0.284122	1.35e-05
MMETSP0491_2-20121128|10840_1	ISCU	K22068	1.39876	0.245461	3.12e-07
MMETSP0491_2-20121128|13789_1			1.39489	0.243226	2.57e-07
MMETSP0491_2-20121128|11190_1	HM13	K09595	1.39471	0.237486	1.24e-07
MMETSP0491_2-20121128|9621_1			1.3931	0.260929	1.95e-06
MMETSP0491_2-20121128|12002_1			1.38514	0.251176	8.14e-07
MMETSP0491_2-20121128|17384_1	RSP7		1.38393	0.26101	2.33e-06
MMETSP0491_2-20121128|1626_1	CHMP5	K12198	1.38174	0.239032	2.04e-07
MMETSP0491_2-20121128|16841_1			1.37581	0.253935	1.31e-06
MMETSP0491_2-20121128|809_1			1.37413	0.259985	2.53e-06
MMETSP0491_2-20121128|12115_1			1.37309	0.268438	5.66e-06
MMETSP0491_2-20121128|13579_1			1.36944	0.243392	4.52e-07
MMETSP0491_2-20121128|3402_1			1.36809	0.249704	9.78e-07
MMETSP0491_2-20121128|9252_1		K13420	1.36722	0.277288	1.33e-05
MMETSP0491_2-20121128|4091_1			1.36497	0.224176	3.68e-08
MMETSP0491_2-20121128|13223_1			1.36208	0.237309	2.53e-07
MMETSP0491_2-20121128|11609_1			1.36152	0.220253	2.19e-08
MMETSP0491_2-20121128|5288_1	TTLL1	K16599	1.35976	0.237119	2.58e-07
MMETSP0491_2-20121128|7208_1			1.35728	0.256025	2.34e-06
MMETSP0491_2-20121128|1194_1			1.35681	0.249971	1.25e-06
MMETSP0491_2-20121128|13583_1			1.35625	0.263542	4.88e-06
MMETSP0491_2-20121128|6057_1			1.35395	0.239349	3.86e-07
MMETSP0491_2-20121128|8270_1			1.3536	0.262059	4.46e-06
MMETSP0491_2-20121128|3721_1			1.34621	0.242853	7e-07
MMETSP0491_2-20121128|14678_1	DBI	K08762	1.34332	0.271527	1.24e-05
MMETSP0491_2-20121128|2600_1		K15280	1.33806	0.247105	1.33e-06
MMETSP0491_2-20121128|11053_1			1.3355	0.25648	3.7e-06
MMETSP0491_2-20121128|2369_1			1.33059	0.254859	3.47e-06
MMETSP0491_2-20121128|10433_1			1.32633	0.246972	1.67e-06
MMETSP0491_2-20121128|1461_1			1.32415	0.250033	2.41e-06
MMETSP0491_2-20121128|9693_1			1.32368	0.268388	1.32e-05
MMETSP0491_2-20121128|729_1			1.31691	0.254464	4.29e-06
MMETSP0491_2-20121128|6674_1	LI818R		1.31551	0.224309	1.29e-07
MMETSP0491_2-20121128|15534_1	PSPA	K03969	1.31322	0.261436	8.74e-06
MMETSP0491_2-20121128|12643_1			1.30954	0.249761	3.13e-06
MMETSP0491_2-20121128|6797_1		K07034	1.30854	0.211648	2.19e-08
MMETSP0491_2-20121128|6596_1		K09131	1.30791	0.244317	1.82e-06
MMETSP0491_2-20121128|2809_1			1.30423	0.247308	2.69e-06
MMETSP0491_2-20121128|10496_1			1.29618	0.244832	2.42e-06
MMETSP0491_2-20121128|10803_1			1.29425	0.238115	1.21e-06
MMETSP0491_2-20121128|9392_1			1.29334	0.240745	1.66e-06
MMETSP0491_2-20121128|11079_1		K05681	1.29003	0.232538	6.86e-07
MMETSP0491_2-20121128|21960_1			1.28692	0.241761	2.1e-06
MMETSP0491_2-20121128|2663_1			1.28635	0.226409	3.38e-07
MMETSP0491_2-20121128|1569_1			1.28442	0.261085	1.4e-05
MMETSP0491_2-20121128|21_1			1.28316	0.25114	5.83e-06
MMETSP0491_2-20121128|5972_1			1.28289	0.254588	8.16e-06
MMETSP0491_2-20121128|9686_1			1.27997	0.249084	5.07e-06
MMETSP0491_2-20121128|9481_1			1.27669	0.257718	1.2e-05
MMETSP0491_2-20121128|7112_1	NADB	K00278	1.27256	0.229024	6.56e-07
MMETSP0491_2-20121128|7778_1			1.27144	0.238514	2.03e-06
MMETSP0491_2-20121128|8514_1			1.26693	0.257109	1.35e-05
MMETSP0491_2-20121128|7324_1			1.26479	0.244595	4.36e-06
MMETSP0491_2-20121128|12415_1			1.25181	0.253406	1.28e-05
MMETSP0491_2-20121128|1233_1			1.24988	0.227728	9.33e-07
MMETSP0491_2-20121128|4094_1	BGLB	K01188,K05350	1.24122	0.227951	1.15e-06
MMETSP0491_2-20121128|7763_1			1.24044	0.247708	9.35e-06
MMETSP0491_2-20121128|6029_1			1.24014	0.242032	5.41e-06
MMETSP0491_2-20121128|11025_1			1.23553	0.245858	8.69e-06
MMETSP0491_2-20121128|12479_1			1.21965	0.2224	9.54e-07
MMETSP0491_2-20121128|7087_1	QOR1	K07119	1.21834	0.234403	3.85e-06
MMETSP0491_2-20121128|2564_1			1.21107	0.235833	5.13e-06
MMETSP0491_2-20121128|9633_1	UBE2D	K06689	1.20794	0.243756	1.19e-05
MMETSP0491_2-20121128|6751_1		K09422	1.19992	0.241192	1.09e-05
MMETSP0491_2-20121128|11672_1			1.19075	0.231772	5.08e-06
MMETSP0491_2-20121128|12539_1			1.18667	0.233843	6.87e-06
MMETSP0491_2-20121128|1555_1	GLRX3	K15216	1.17797	0.223455	2.71e-06
MMETSP0491_2-20121128|6663_1	PDIA4	K09584	1.17353	0.216574	1.31e-06
MMETSP0491_2-20121128|8267_1		K08824	1.17002	0.236854	1.28e-05
MMETSP0491_2-20121128|1976_1	VCP	K13525	1.16505	0.23079	7.83e-06
MMETSP0491_2-20121128|9249_1	SPS	K05356	1.14938	0.232933	1.31e-05
MMETSP0491_2-20121128|6739_1			1.11577	0.216657	4.82e-06
MMETSP0491_2-20121128|4023_1			1.08219	0.218185	1.17e-05
MMETSP0491_2-20121128|9380_1	ISCS	K04487	1.07875	0.217745	1.2e-05
MMETSP0491_2-20121128|4985_1			-1.02825	0.208532	1.33e-05
MMETSP0491_2-20121128|7652_1			-1.07537	0.214052	8.73e-06
MMETSP0491_2-20121128|9460_1	LHCA5	K08911	-1.12453	0.216179	3.78e-06
MMETSP0491_2-20121128|9618_1	PSAD	K02692	-1.1295	0.208937	1.4e-06
MMETSP0491_2-20121128|7073_1	SLC35E1	K15283	-1.12995	0.226563	1.03e-05
MMETSP0491_2-20121128|6467_1			-1.14183	0.223695	5.97e-06
MMETSP0491_2-20121128|9520_1			-1.14943	0.219042	3.07e-06
MMETSP0491_2-20121128|11052_1	RPE	K01783	-1.1577	0.230641	8.87e-06
MMETSP0491_2-20121128|13603_1	PPIB	K03768	-1.16363	0.220828	2.74e-06
MMETSP0491_2-20121128|11033_1			-1.16808	0.233646	9.75e-06
MMETSP0491_2-20121128|11478_1			-1.17865	0.225628	3.42e-06
MMETSP0491_2-20121128|6312_1	asnA	K01953	-1.19002	0.230293	4.42e-06
MMETSP0491_2-20121128|11856_1			-1.19257	0.241547	1.29e-05
MMETSP0491_2-20121128|2040_1			-1.19766	0.235113	6.29e-06
MMETSP0491_2-20121128|10314_1	PPOX	K00231	-1.21063	0.213443	3.56e-07
MMETSP0491_2-20121128|12527_1			-1.21361	0.233494	3.85e-06
MMETSP0491_2-20121128|9070_1		K01014	-1.21481	0.244523	1.13e-05
MMETSP0491_2-20121128|4662_1			-1.21484	0.232079	3.25e-06
MMETSP0491_2-20121128|1160_1	PGM	K01835	-1.21518	0.246066	1.29e-05
MMETSP0491_2-20121128|10224_1			-1.2182	0.225657	1.45e-06
MMETSP0491_2-20121128|14898_1		K08912,K08913	-1.2203	0.212455	2.48e-07
MMETSP0491_2-20121128|9504_1	MDH2	K00026	-1.22879	0.238307	4.67e-06
MMETSP0491_2-20121128|19907_1	LHCB5	K08916	-1.23095	0.21828	4.22e-07
MMETSP0491_2-20121128|6181_1			-1.23357	0.236386	3.51e-06
MMETSP0491_2-20121128|5640_1	EDS5		-1.24375	0.220146	4e-07
MMETSP0491_2-20121128|6062_1			-1.24889	0.253313	1.33e-05
MMETSP0491_2-20121128|19375_1			-1.25535	0.253608	1.22e-05
MMETSP0491_2-20121128|11862_1	ISPH	K03527	-1.25662	0.237293	2.41e-06
MMETSP0491_2-20121128|12270_1			-1.25984	0.243637	4.36e-06
MMETSP0491_2-20121128|9334_1	TARS	K01868	-1.2624	0.230514	9.89e-07
MMETSP0491_2-20121128|2602_1	LHCA5	K08911	-1.26325	0.206642	3.22e-08
MMETSP0491_2-20121128|6430_1			-1.27041	0.252705	8.64e-06
MMETSP0491_2-20121128|9480_1	BCHM	K03428	-1.27555	0.23307	1.01e-06
MMETSP0491_2-20121128|11911_1			-1.28246	0.253793	7.65e-06
MMETSP0491_2-20121128|9482_1	PARS	K01881	-1.28278	0.252657	6.79e-06
MMETSP0491_2-20121128|5281_1	TRMB	K03439	-1.28522	0.245504	3.24e-06
MMETSP0491_2-20121128|10694_1			-1.28563	0.249136	4.58e-06
MMETSP0491_2-20121128|12742_1			-1.28714	0.246077	3.31e-06
MMETSP0491_2-20121128|11874_1			-1.2883	0.24154	2e-06
MMETSP0491_2-20121128|4325_1			-1.29505	0.242143	1.87e-06
MMETSP0491_2-20121128|10796_1			-1.29929	0.205393	9.31e-09
MMETSP0491_2-20121128|1322_1			-1.30599	0.253898	4.94e-06
MMETSP0491_2-20121128|9905_1			-1.31413	0.253332	4.04e-06
MMETSP0491_2-20121128|10005_1	PSB27	K08902	-1.31815	0.256054	4.86e-06
MMETSP0491_2-20121128|3187_1		K09680	-1.32591	0.232411	3.01e-07
MMETSP0491_2-20121128|8479_1	YARS	K01866	-1.32807	0.265897	9.96e-06
MMETSP0491_2-20121128|631_1			-1.32909	0.264592	8.74e-06
MMETSP0491_2-20121128|11883_1			-1.33081	0.25197	2.58e-06
MMETSP0491_2-20121128|7825_1			-1.33286	0.256809	3.99e-06
MMETSP0491_2-20121128|12612_1	PSAO	K14332	-1.33341	0.210384	8.66e-09
MMETSP0491_2-20121128|13013_1			-1.33663	0.257662	4.04e-06
MMETSP0491_2-20121128|13958_1	PWP2	K14558	-1.3396	0.257397	3.74e-06
MMETSP0491_2-20121128|4246_1			-1.34111	0.263482	6.37e-06
MMETSP0491_2-20121128|34_1	METF	K00297	-1.34141	0.225685	8.3e-08
MMETSP0491_2-20121128|11970_1			-1.34283	0.222217	4.78e-08
MMETSP0491_2-20121128|13738_1			-1.34464	0.26119	4.86e-06
MMETSP0491_2-20121128|6902_1	OLA1	K19788	-1.34926	0.230904	1.44e-07
MMETSP0491_2-20121128|11305_1			-1.35406	0.275209	1.39e-05
MMETSP0491_2-20121128|11021_1	PSRP3	K19032	-1.35517	0.252199	1.65e-06
MMETSP0491_2-20121128|10582_1			-1.35698	0.240664	4.23e-07
MMETSP0491_2-20121128|9999_1	RPF2	K14847	-1.36036	0.273332	1.08e-05
MMETSP0491_2-20121128|9356_1	RP-L15	K02876	-1.36085	0.236676	2.4e-07
MMETSP0491_2-20121128|8265_1			-1.36104	0.2388	3.1e-07
MMETSP0491_2-20121128|5388_1			-1.36653	0.249469	9.83e-07
MMETSP0491_2-20121128|9632_1	FEMA	K00121	-1.3686	0.244052	5.01e-07
MMETSP0491_2-20121128|7022_1	MGD	K03715	-1.37153	0.276564	1.18e-05
MMETSP0491_2-20121128|1510_1			-1.37476	0.273554	8.69e-06
MMETSP0491_2-20121128|6490_1	HIS7	K01663	-1.3766	0.237627	1.91e-07
MMETSP0491_2-20121128|6615_1			-1.37817	0.204881	7.99e-10
MMETSP0491_2-20121128|9946_1	PSAF	K02694	-1.38028	0.219743	1.22e-08
MMETSP0491_2-20121128|8023_1			-1.3813	0.235943	1.36e-07
MMETSP0491_2-20121128|16049_1			-1.38172	0.276672	9.97e-06
MMETSP0491_2-20121128|5871_1			-1.38224	0.274557	8.34e-06
MMETSP0491_2-20121128|11876_1	SLC25A23S	K14684	-1.38648	0.240432	2.19e-07
MMETSP0491_2-20121128|6547_1	PURD	K01945	-1.38856	0.277016	9.17e-06
MMETSP0491_2-20121128|8022_1		K15191	-1.39015	0.252254	8.3e-07
MMETSP0491_2-20121128|10794_1	EIF3C	K03252	-1.39618	0.270191	4.42e-06
MMETSP0491_2-20121128|10216_1	RP-S5	K02988	-1.40129	0.243396	2.31e-07
MMETSP0491_2-20121128|13034_1	FKBP1	K09568	-1.40181	0.28153	1.07e-05
MMETSP0491_2-20121128|19053_1			-1.40393	0.26447	2.26e-06
MMETSP0491_2-20121128|8992_1			-1.40456	0.239888	1.36e-07
MMETSP0491_2-20121128|4543_1			-1.40568	0.278607	7.91e-06
MMETSP0491_2-20121128|7050_1			-1.40915	0.236231	7.4e-08
MMETSP0491_2-20121128|16252_1	PSBM	K02714	-1.41291	0.25429	6.56e-07
MMETSP0491_2-20121128|12543_1			-1.41379	0.268592	2.82e-06
MMETSP0491_2-20121128|9476_1	LHCB1	K08912	-1.41453	0.217486	3.19e-09
MMETSP0491_2-20121128|7233_1		K01580	-1.41663	0.271674	3.57e-06
MMETSP0491_2-20121128|12007_1			-1.41726	0.253284	5.34e-07
MMETSP0491_2-20121128|11171_1			-1.42319	0.273437	3.73e-06
MMETSP0491_2-20121128|9672_1			-1.42593	0.214965	1.45e-09
MMETSP0491_2-20121128|11559_1			-1.42635	0.246632	2.01e-07
MMETSP0491_2-20121128|4349_1			-1.4316	0.256455	5.74e-07
MMETSP0491_2-20121128|3940_1		K01802,K09565	-1.44093	0.25534	4.14e-07
MMETSP0491_2-20121128|10855_1	PETH	K02641	-1.44968	0.22839	8.19e-09
MMETSP0491_2-20121128|11317_1	ISPD	K00991	-1.4512	0.270376	1.69e-06
MMETSP0491_2-20121128|17610_1			-1.45606	0.285362	6.02e-06
MMETSP0491_2-20121128|11485_1			-1.45641	0.266672	1.06e-06
MMETSP0491_2-20121128|8796_1		K12824	-1.45659	0.295697	1.35e-05
MMETSP0491_2-20121128|10736_1			-1.45667	0.262175	6.56e-07
MMETSP0491_2-20121128|758_1			-1.45771	0.296565	1.42e-05
MMETSP0491_2-20121128|944_1	PURM	K01933	-1.45884	0.273815	2.05e-06
MMETSP0491_2-20121128|2774_1			-1.45903	0.262179	6.28e-07
MMETSP0491_2-20121128|24464_1			-1.46055	0.268868	1.23e-06
MMETSP0491_2-20121128|4476_1			-1.46073	0.230346	8.49e-09
MMETSP0491_2-20121128|3830_1			-1.46179	0.223169	2.39e-09
MMETSP0491_2-20121128|6976_1			-1.46231	0.275438	2.25e-06
MMETSP0491_2-20121128|4192_1			-1.46402	0.291345	8.69e-06
MMETSP0491_2-20121128|9426_1	UTP6	K14557	-1.46605	0.290499	7.88e-06
MMETSP0491_2-20121128|11067_1			-1.46774	0.262701	5.59e-07
MMETSP0491_2-20121128|462_1			-1.47151	0.247046	7.75e-08
MMETSP0491_2-20121128|8486_1	PAT	K15849	-1.47735	0.25481	1.87e-07
MMETSP0491_2-20121128|9321_1	LHCB1	K08912	-1.47983	0.207973	6.11e-11
MMETSP0491_2-20121128|9928_1			-1.48586	0.250721	9.14e-08
MMETSP0491_2-20121128|11425_1			-1.48625	0.286365	3.99e-06
MMETSP0491_2-20121128|11470_1			-1.49139	0.267516	5.96e-07
MMETSP0491_2-20121128|7055_1		K03798	-1.49214	0.263008	3.54e-07
MMETSP0491_2-20121128|10648_1	DEGP9	K25897	-1.49338	0.251526	8.58e-08
MMETSP0491_2-20121128|3664_1			-1.49397	0.270625	7.9e-07
MMETSP0491_2-20121128|7074_1	BIOB	K01012	-1.50456	0.247357	3.8e-08
MMETSP0491_2-20121128|16534_1		K14823	-1.50918	0.294373	5.34e-06
MMETSP0491_2-20121128|11073_1			-1.5104	0.231104	2.62e-09
MMETSP0491_2-20121128|16680_1			-1.51087	0.257735	1.31e-07
MMETSP0491_2-20121128|11852_1	RP-L13	K02871	-1.51168	0.241333	1.35e-08
MMETSP0491_2-20121128|10991_1			-1.51267	0.263918	2.61e-07
MMETSP0491_2-20121128|104_1	DAPA	K01714	-1.51994	0.250014	3.86e-08
MMETSP0491_2-20121128|8089_1	ADK	K00939	-1.52188	0.228236	1.16e-09
MMETSP0491_2-20121128|15886_1			-1.52297	0.273577	6.22e-07
MMETSP0491_2-20121128|14982_1			-1.5253	0.296891	5.08e-06
MMETSP0491_2-20121128|10244_1	PK	K00873	-1.52556	0.23829	5.95e-09
MMETSP0491_2-20121128|2053_1			-1.52624	0.294604	4.17e-06
MMETSP0491_2-20121128|11225_1			-1.52762	0.238535	5.89e-09
MMETSP0491_2-20121128|993_1			-1.52924	0.278819	9.52e-07
MMETSP0491_2-20121128|12116_1	PSAG	K08905	-1.53069	0.253758	5.07e-08
MMETSP0491_2-20121128|1961_1			-1.53127	0.305558	9.21e-06
MMETSP0491_2-20121128|13249_1	ENO	K01689	-1.53278	0.209337	1.48e-11
MMETSP0491_2-20121128|6942_1			-1.53313	0.270898	3.81e-07
MMETSP0491_2-20121128|20815_1		K08582	-1.5397	0.28155	1.03e-06
MMETSP0491_2-20121128|20886_1		K03233	-1.54127	0.30003	5.09e-06
MMETSP0491_2-20121128|10478_1	GCSH	K02437	-1.54498	0.237357	3.09e-09
MMETSP0491_2-20121128|8357_1			-1.54615	0.25252	3.05e-08
MMETSP0491_2-20121128|10729_1			-1.54714	0.278023	6.28e-07
MMETSP0491_2-20121128|16998_1	FABD	K00645	-1.54776	0.295541	3.21e-06
MMETSP0491_2-20121128|13299_1	ODC1	K01581	-1.54804	0.273259	3.69e-07
MMETSP0491_2-20121128|8088_1			-1.54974	0.239097	3.68e-09
MMETSP0491_2-20121128|5036_1			-1.55019	0.286582	1.37e-06
MMETSP0491_2-20121128|3528_1			-1.55082	0.313429	1.23e-05
MMETSP0491_2-20121128|13202_1			-1.55665	0.310009	8.81e-06
MMETSP0491_2-20121128|6786_1			-1.55863	0.278446	5.28e-07
MMETSP0491_2-20121128|22466_1			-1.56035	0.292564	2e-06
MMETSP0491_2-20121128|310_1			-1.56054	0.230903	6.48e-10
MMETSP0491_2-20121128|13938_1	PRK	K00855	-1.56159	0.311038	8.83e-06
MMETSP0491_2-20121128|12717_1			-1.56457	0.287264	1.14e-06
MMETSP0491_2-20121128|2177_1			-1.5647	0.260148	5.59e-08
MMETSP0491_2-20121128|14440_1			-1.56672	0.275268	3.22e-07
MMETSP0491_2-20121128|2107_1	NOL	K13606	-1.57239	0.235113	1.03e-09
MMETSP0491_2-20121128|15768_1			-1.57283	0.25664	2.96e-08
MMETSP0491_2-20121128|19004_1	FABD	K00645	-1.57382	0.304531	4.42e-06
MMETSP0491_2-20121128|19693_1			-1.58063	0.300715	2.94e-06
MMETSP0491_2-20121128|1946_1			-1.58221	0.319942	1.25e-05
MMETSP0491_2-20121128|3468_1			-1.58462	0.313799	7.78e-06
MMETSP0491_2-20121128|6315_1	TRUB1	K03177	-1.58586	0.308336	4.95e-06
MMETSP0491_2-20121128|11417_1	SERC	K00831	-1.59883	0.283403	4.18e-07
MMETSP0491_2-20121128|12438_1			-1.60454	0.240678	1.17e-09
MMETSP0491_2-20121128|8317_1			-1.60529	0.299463	1.76e-06
MMETSP0491_2-20121128|9656_1	HDS	K03526	-1.6054	0.22451	4.76e-11
MMETSP0491_2-20121128|6803_1		K01365,K08568,K16292	-1.60555	0.240172	1.05e-09
MMETSP0491_2-20121128|6367_1		K11527	-1.60689	0.262004	2.91e-08
MMETSP0491_2-20121128|4262_1	EF-TU	K12852	-1.60944	0.280513	2.55e-07
MMETSP0491_2-20121128|10380_1	RP-L6	K02933	-1.6107	0.235142	3.58e-10
MMETSP0491_2-20121128|3703_1			-1.61162	0.27411	1.19e-07
MMETSP0491_2-20121128|21532_1	ARGAB	K14682	-1.61416	0.281389	2.55e-07
MMETSP0491_2-20121128|7015_1			-1.61798	0.259703	1.65e-08
MMETSP0491_2-20121128|10287_1			-1.62057	0.242628	1.08e-09
MMETSP0491_2-20121128|7303_1			-1.62077	0.313786	4.46e-06
MMETSP0491_2-20121128|11940_1	PSBW	K02721	-1.62305	0.219846	9.77e-12
MMETSP0491_2-20121128|15781_1			-1.62571	0.319205	6.31e-06
MMETSP0491_2-20121128|8148_1			-1.63291	0.260361	1.29e-08
MMETSP0491_2-20121128|10242_1	RP-L22	K02890	-1.63411	0.260889	1.35e-08
MMETSP0491_2-20121128|1596_1			-1.63658	0.287893	3.34e-07
MMETSP0491_2-20121128|5041_1			-1.63871	0.265085	2.19e-08
MMETSP0491_2-20121128|5082_1			-1.63995	0.289564	3.72e-07
MMETSP0491_2-20121128|6317_1			-1.64938	0.309934	2.12e-06
MMETSP0491_2-20121128|6844_1			-1.65244	0.279925	1.05e-07
MMETSP0491_2-20121128|3268_1			-1.65257	0.304897	1.3e-06
MMETSP0491_2-20121128|3780_1	ILVA	K01754	-1.65265	0.321636	5.07e-06
MMETSP0491_2-20121128|4971_1			-1.65407	0.320027	4.41e-06
MMETSP0491_2-20121128|16025_1			-1.65568	0.316073	3.2e-06
MMETSP0491_2-20121128|5138_1			-1.66672	0.287933	1.96e-07
MMETSP0491_2-20121128|11819_1			-1.67209	0.272786	2.95e-08
MMETSP0491_2-20121128|3989_1	PFAS	K01952	-1.6727	0.321291	3.71e-06
MMETSP0491_2-20121128|11705_1			-1.67283	0.319175	3.16e-06
MMETSP0491_2-20121128|8060_1			-1.67356	0.323782	4.41e-06
MMETSP0491_2-20121128|4434_1		K14407	-1.67993	0.319674	2.95e-06
MMETSP0491_2-20121128|3643_1			-1.68141	0.310654	1.35e-06
MMETSP0491_2-20121128|13364_1			-1.68208	0.327987	5.29e-06
MMETSP0491_2-20121128|15895_1			-1.68289	0.298069	4.08e-07
MMETSP0491_2-20121128|6945_1			-1.68716	0.298302	3.87e-07
MMETSP0491_2-20121128|17836_1			-1.69074	0.254912	1.45e-09
MMETSP0491_2-20121128|4385_1			-1.692	0.328709	4.86e-06
MMETSP0491_2-20121128|3169_1			-1.69341	0.256907	1.86e-09
MMETSP0491_2-20121128|7838_1			-1.69544	0.335334	7.55e-06
MMETSP0491_2-20121128|5916_1			-1.69551	0.28397	7.19e-08
MMETSP0491_2-20121128|10336_1		K01866,K15437	-1.7001	0.248253	3.61e-10
MMETSP0491_2-20121128|4353_1			-1.70016	0.27	1.11e-08
MMETSP0491_2-20121128|5892_1			-1.70148	0.318657	1.95e-06
MMETSP0491_2-20121128|15816_1			-1.70424	0.28218	4.86e-08
MMETSP0491_2-20121128|6770_1	NVD	K14938	-1.70486	0.288839	1.05e-07
MMETSP0491_2-20121128|9648_1			-1.70605	0.23223	1.26e-11
MMETSP0491_2-20121128|10543_1	PETE	K02638	-1.70924	0.228375	4.79e-12
MMETSP0491_2-20121128|2195_1		K11090	-1.71017	0.318587	1.69e-06
MMETSP0491_2-20121128|2664_1	SERA	K00058	-1.71061	0.320712	2e-06
MMETSP0491_2-20121128|10523_1			-1.71716	0.259688	1.63e-09
MMETSP0491_2-20121128|23417_1			-1.71895	0.348807	1.34e-05
MMETSP0491_2-20121128|12162_1	CGR1	K14822	-1.72106	0.34979	1.39e-05
MMETSP0491_2-20121128|15793_1			-1.72317	0.310911	7.03e-07
MMETSP0491_2-20121128|5679_1			-1.72486	0.345066	9.77e-06
MMETSP0491_2-20121128|17561_1	PAP2	K09775	-1.72587	0.348224	1.19e-05
MMETSP0491_2-20121128|21666_1			-1.73274	0.252242	3.16e-10
MMETSP0491_2-20121128|13357_1			-1.73477	0.2864	4.4e-08
MMETSP0491_2-20121128|6819_1			-1.73759	0.267266	3.24e-09
MMETSP0491_2-20121128|10285_1			-1.73904	0.249925	1.77e-10
MMETSP0491_2-20121128|10132_1			-1.74045	0.226555	1.19e-12
MMETSP0491_2-20121128|16264_1			-1.74511	0.330785	2.66e-06
MMETSP0491_2-20121128|673_1			-1.74517	0.35329	1.28e-05
MMETSP0491_2-20121128|10566_1			-1.74618	0.223362	4.38e-13
MMETSP0491_2-20121128|26312_1			-1.74758	0.307553	3.37e-07
MMETSP0491_2-20121128|4995_1		K00434	-1.75677	0.215121	3.1e-14
MMETSP0491_2-20121128|8469_1			-1.75834	0.317201	7e-07
MMETSP0491_2-20121128|6096_1			-1.7585	0.251871	1.51e-10
MMETSP0491_2-20121128|23349_1		K14864	-1.75857	0.291848	5.26e-08
MMETSP0491_2-20121128|586_1			-1.75863	0.253504	2.02e-10
MMETSP0491_2-20121128|11644_1	ASD	K00133	-1.7593	0.234192	3.99e-12
MMETSP0491_2-20121128|10362_1	HEME3		-1.75947	0.227942	9.09e-13
MMETSP0491_2-20121128|18370_1			-1.76288	0.336458	3.18e-06
MMETSP0491_2-20121128|11718_1			-1.76863	0.257586	3.21e-10
MMETSP0491_2-20121128|4813_1			-1.77168	0.333538	2.22e-06
MMETSP0491_2-20121128|3948_1			-1.77376	0.321384	7.94e-07
MMETSP0491_2-20121128|12213_1			-1.7743	0.342864	4.29e-06
MMETSP0491_2-20121128|9430_1			-1.77495	0.219181	5.26e-14
MMETSP0491_2-20121128|6216_1			-1.77568	0.305918	1.8e-07
MMETSP0491_2-20121128|13366_1			-1.77779	0.250267	6.62e-11
MMETSP0491_2-20121128|6762_1	LEUB	K00052	-1.78372	0.246158	2.48e-11
MMETSP0491_2-20121128|1877_1			-1.78647	0.252906	8.65e-11
MMETSP0491_2-20121128|20119_1			-1.78799	0.355788	8.69e-06
MMETSP0491_2-20121128|10437_1	RP-L3	K02906	-1.78935	0.309014	1.94e-07
MMETSP0491_2-20121128|23631_1			-1.79258	0.246586	2.14e-11
MMETSP0491_2-20121128|5705_1	EIF1AD	K15025	-1.79408	0.345213	3.86e-06
MMETSP0491_2-20121128|6144_1		K03798	-1.79671	0.3132	2.55e-07
MMETSP0491_2-20121128|7029_1	CHLG	K04040	-1.79757	0.275701	2.89e-09
MMETSP0491_2-20121128|18839_1			-1.79784	0.236372	2.03e-12
MMETSP0491_2-20121128|16442_1			-1.79803	0.247588	2.24e-11
MMETSP0491_2-20121128|15942_1	PRMT1	K11434	-1.79828	0.328385	9.89e-07
MMETSP0491_2-20121128|13807_1			-1.79915	0.282503	7.25e-09
MMETSP0491_2-20121128|3579_1	LHCA1	K08907	-1.80067	0.22268	5.73e-14
MMETSP0491_2-20121128|3003_1		K02548	-1.80213	0.345887	3.65e-06
MMETSP0491_2-20121128|9361_1	LHCA5	K08911	-1.80493	0.203721	1.02e-16
MMETSP0491_2-20121128|22580_1			-1.81733	0.332554	1.05e-06
MMETSP0491_2-20121128|14214_1	RPIA	K01807	-1.81897	0.28502	6.69e-09
MMETSP0491_2-20121128|5372_1			-1.82036	0.320365	3.37e-07
MMETSP0491_2-20121128|17695_1			-1.82101	0.315113	2.05e-07
MMETSP0491_2-20121128|16395_1	TLP40		-1.82458	0.239797	2.01e-12
MMETSP0491_2-20121128|78_1	DUR3	K20989	-1.82877	0.306805	7.58e-08
MMETSP0491_2-20121128|12453_1			-1.83064	0.261521	1.34e-10
MMETSP0491_2-20121128|12590_1	PDHA	K00161	-1.83224	0.228452	9.35e-14
MMETSP0491_2-20121128|12599_1			-1.83567	0.279058	2.02e-09
MMETSP0491_2-20121128|7422_1			-1.83623	0.307752	7.37e-08
MMETSP0491_2-20121128|9789_1	CHRA	K07240	-1.8397	0.307849	6.99e-08
MMETSP0491_2-20121128|7558_1	SPE3	K00797	-1.83975	0.298656	2.48e-08
MMETSP0491_2-20121128|5272_1			-1.83976	0.280843	2.39e-09
MMETSP0491_2-20121128|12380_1			-1.83976	0.265427	2.1e-10
MMETSP0491_2-20121128|19757_1			-1.84015	0.36746	9.35e-06
MMETSP0491_2-20121128|13154_1			-1.84067	0.336857	1.05e-06
MMETSP0491_2-20121128|4844_1	ARGG	K01940	-1.84089	0.304404	4.67e-08
MMETSP0491_2-20121128|4621_1			-1.84171	0.267032	2.65e-10
MMETSP0491_2-20121128|4371_1			-1.84303	0.322017	2.73e-07
MMETSP0491_2-20121128|6908_1			-1.84484	0.315389	1.4e-07
MMETSP0491_2-20121128|5410_1			-1.85031	0.302147	3.04e-08
MMETSP0491_2-20121128|20808_1	TPI	K01803	-1.85138	0.3339	6.97e-07
MMETSP0491_2-20121128|12977_1			-1.85191	0.256861	3.17e-11
MMETSP0491_2-20121128|335_1			-1.85247	0.356436	3.86e-06
MMETSP0491_2-20121128|3860_1			-1.8538	0.296115	1.37e-08
MMETSP0491_2-20121128|9794_1			-1.86024	0.349762	2.15e-06
MMETSP0491_2-20121128|1911_1			-1.86099	0.317218	1.28e-07
MMETSP0491_2-20121128|26631_1			-1.86221	0.298631	1.59e-08
MMETSP0491_2-20121128|25885_1			-1.86985	0.320686	1.55e-07
MMETSP0491_2-20121128|26670_1			-1.87037	0.28084	1.22e-09
MMETSP0491_2-20121128|3629_1			-1.87313	0.354187	2.5e-06
MMETSP0491_2-20121128|8475_1			-1.8748	0.292399	5.63e-09
MMETSP0491_2-20121128|20206_1			-1.87688	0.33274	4.19e-07
MMETSP0491_2-20121128|4841_1			-1.8802	0.239596	3.53e-13
MMETSP0491_2-20121128|9462_1			-1.88161	0.295815	7.59e-09
MMETSP0491_2-20121128|11200_1	ADD	K01488	-1.88165	0.291433	4.29e-09
MMETSP0491_2-20121128|9011_1		K05302,K19199	-1.88502	0.267991	1.06e-10
MMETSP0491_2-20121128|5098_1			-1.88617	0.21648	3.53e-16
MMETSP0491_2-20121128|1536_1	FABF	K09458	-1.88747	0.331362	3.15e-07
MMETSP0491_2-20121128|12095_1			-1.89572	0.262015	2.66e-11
MMETSP0491_2-20121128|6874_1			-1.90156	0.349795	1.2e-06
MMETSP0491_2-20121128|6974_1	PSBX		-1.90188	0.231143	1.91e-14
MMETSP0491_2-20121128|3688_1			-1.90266	0.289837	2.19e-09
MMETSP0491_2-20121128|4142_1	LEUA	K01649	-1.90838	0.350241	1.13e-06
MMETSP0491_2-20121128|17573_1		K14206,K14638	-1.9091	0.28488	9.42e-10
MMETSP0491_2-20121128|18800_1			-1.91036	0.367316	3.8e-06
MMETSP0491_2-20121128|1057_1			-1.9122	0.368994	4.14e-06
MMETSP0491_2-20121128|20806_1			-1.91532	0.282575	5.7e-10
MMETSP0491_2-20121128|11608_1			-1.91593	0.281394	4.67e-10
MMETSP0491_2-20121128|262_1		K20989	-1.92399	0.243879	2.55e-13
MMETSP0491_2-20121128|5470_1			-1.92427	0.25258	1.89e-12
MMETSP0491_2-20121128|4308_1			-1.93476	0.303046	6.6e-09
MMETSP0491_2-20121128|13656_1			-1.93722	0.273635	7.79e-11
MMETSP0491_2-20121128|9979_1			-1.93878	0.331177	1.36e-07
MMETSP0491_2-20121128|23071_1			-1.93968	0.371412	3.44e-06
MMETSP0491_2-20121128|13363_1	DVR	K19073	-1.94236	0.255126	1.96e-12
MMETSP0491_2-20121128|866_1			-1.94333	0.392625	1.23e-05
MMETSP0491_2-20121128|12849_1			-1.9533	0.342928	3.15e-07
MMETSP0491_2-20121128|7057_1			-1.9561	0.342043	2.79e-07
MMETSP0491_2-20121128|14317_1		K14852	-1.95884	0.328576	7.55e-08
MMETSP0491_2-20121128|26962_1			-1.96614	0.35255	5.91e-07
MMETSP0491_2-20121128|5462_1	GDA	K01487	-1.97212	0.33117	7.8e-08
MMETSP0491_2-20121128|3255_1			-1.97336	0.359994	9.64e-07
MMETSP0491_2-20121128|17060_1			-1.97576	0.379429	3.7e-06
MMETSP0491_2-20121128|16453_1		K02548	-1.9769	0.313726	1.08e-08
MMETSP0491_2-20121128|11553_1			-1.98468	0.29759	1.15e-09
MMETSP0491_2-20121128|3939_1			-1.98859	0.324433	2.95e-08
MMETSP0491_2-20121128|7938_1			-1.98864	0.322149	2.29e-08
MMETSP0491_2-20121128|947_1			-1.99001	0.235924	3.66e-15
MMETSP0491_2-20121128|6992_1	TOC75		-1.99035	0.257441	8.41e-13
MMETSP0491_2-20121128|17255_1	TRPA	K01695	-1.99486	0.26586	4.23e-12
MMETSP0491_2-20121128|7355_1	SLC20A	K14640	-1.99804	0.368063	1.25e-06
MMETSP0491_2-20121128|14569_1		K18787	-1.999	0.298103	9.18e-10
MMETSP0491_2-20121128|5914_1		K18757	-2.00082	0.312912	6.25e-09
MMETSP0491_2-20121128|7046_1		K01955	-2.00391	0.260486	1.11e-12
MMETSP0491_2-20121128|1738_1			-2.00593	0.293257	3.8e-10
MMETSP0491_2-20121128|15374_1			-2.00814	0.298324	7.76e-10
MMETSP0491_2-20121128|10574_1			-2.0138	0.305858	1.94e-09
MMETSP0491_2-20121128|26936_1	TIC20		-2.01987	0.387308	3.56e-06
MMETSP0491_2-20121128|14076_1			-2.02275	0.409603	1.29e-05
MMETSP0491_2-20121128|15281_1	AMY1	K01176	-2.02298	0.242319	7.43e-15
MMETSP0491_2-20121128|10363_1			-2.02912	0.275192	1.03e-11
MMETSP0491_2-20121128|1948_1			-2.03147	0.400072	6.78e-06
MMETSP0491_2-20121128|17547_1			-2.03392	0.255363	1.42e-13
MMETSP0491_2-20121128|11822_1	GGPS1	K13789	-2.03799	0.247323	1.75e-14
MMETSP0491_2-20121128|8173_1			-2.03966	0.269325	2.57e-12
MMETSP0491_2-20121128|10874_1			-2.04295	0.318873	5.8e-09
MMETSP0491_2-20121128|19293_1			-2.0459	0.340058	5.54e-08
MMETSP0491_2-20121128|7281_1			-2.04655	0.34429	8.29e-08
MMETSP0491_2-20121128|2322_1			-2.05618	0.382551	1.64e-06
MMETSP0491_2-20121128|16778_1		K01082,K15422	-2.05883	0.265678	7.33e-13
MMETSP0491_2-20121128|10372_1			-2.05891	0.317664	3.68e-09
MMETSP0491_2-20121128|9233_1			-2.05955	0.343478	6.24e-08
MMETSP0491_2-20121128|5585_1			-2.06427	0.251697	2.38e-14
MMETSP0491_2-20121128|5020_1		K01792	-2.0669	0.28775	3.83e-11
MMETSP0491_2-20121128|9413_1	DKC1	K11131	-2.06858	0.255028	4.81e-14
MMETSP0491_2-20121128|12499_1	EARS	K01885	-2.07606	0.304496	4.4e-10
MMETSP0491_2-20121128|15015_1			-2.07606	0.376045	7.89e-07
MMETSP0491_2-20121128|3904_1			-2.07674	0.335696	2.14e-08
MMETSP0491_2-20121128|9817_1			-2.07787	0.306587	5.71e-10
MMETSP0491_2-20121128|17413_1			-2.0816	0.371866	5.28e-07
MMETSP0491_2-20121128|5501_1			-2.08274	0.254066	2.44e-14
MMETSP0491_2-20121128|7408_1			-2.0983	0.421272	1.06e-05
MMETSP0491_2-20121128|986_1			-2.09878	0.350083	6.27e-08
MMETSP0491_2-20121128|17871_1			-2.10619	0.298073	8.56e-11
MMETSP0491_2-20121128|10522_1	RP-S1	K02945	-2.11065	0.231742	1.18e-17
MMETSP0491_2-20121128|24977_1			-2.11464	0.426296	1.17e-05
MMETSP0491_2-20121128|8219_1	ILVH	K01653	-2.12672	0.264158	7.52e-14
MMETSP0491_2-20121128|6833_1			-2.12958	0.363847	1.37e-07
MMETSP0491_2-20121128|16604_1		K13181	-2.13112	0.367737	1.89e-07
MMETSP0491_2-20121128|14592_1	LHCA4	K08910	-2.13186	0.222666	1.69e-19
MMETSP0491_2-20121128|3515_1	NOP56	K14564	-2.13508	0.282566	2.9e-12
MMETSP0491_2-20121128|12725_1			-2.13961	0.268344	1.33e-13
MMETSP0491_2-20121128|11849_1			-2.14128	0.345302	1.97e-08
MMETSP0491_2-20121128|4889_1			-2.14191	0.360635	8.51e-08
MMETSP0491_2-20121128|2143_1			-2.14631	0.314568	4.26e-10
MMETSP0491_2-20121128|9037_1			-2.14929	0.360592	7.58e-08
MMETSP0491_2-20121128|19407_1			-2.17566	0.351234	2.05e-08
MMETSP0491_2-20121128|12214_1			-2.17692	0.269803	6.55e-14
MMETSP0491_2-20121128|2711_1			-2.17938	0.264667	1.83e-14
MMETSP0491_2-20121128|10105_1	YIDC	K03217	-2.18194	0.29501	8.86e-12
MMETSP0491_2-20121128|5122_1			-2.18691	0.318372	3.16e-10
MMETSP0491_2-20121128|6837_1			-2.18835	0.258474	2.85e-15
MMETSP0491_2-20121128|2279_1			-2.19365	0.406477	1.46e-06
MMETSP0491_2-20121128|17034_1			-2.19455	0.295522	7.24e-12
MMETSP0491_2-20121128|10010_1	LHCA4	K08910	-2.20283	0.228623	9.43e-20
MMETSP0491_2-20121128|20528_1			-2.20753	0.241007	7.49e-18
MMETSP0491_2-20121128|20065_1			-2.21325	0.28789	1.15e-12
MMETSP0491_2-20121128|6276_1		K19788	-2.21338	0.244786	2.12e-17
MMETSP0491_2-20121128|13252_1			-2.21407	0.276885	1.12e-13
MMETSP0491_2-20121128|12655_1			-2.23787	0.243698	6.14e-18
MMETSP0491_2-20121128|1115_1			-2.25086	0.269236	6.77e-15
MMETSP0491_2-20121128|9732_1			-2.25247	0.283769	1.76e-13
MMETSP0491_2-20121128|16797_1			-2.253	0.330641	4.51e-10
MMETSP0491_2-20121128|7367_1			-2.25309	0.310233	2.24e-11
MMETSP0491_2-20121128|3193_1			-2.2535	0.416354	1.35e-06
MMETSP0491_2-20121128|24710_1	FABH	K00648	-2.26035	0.305558	8.81e-12
MMETSP0491_2-20121128|12013_1			-2.26409	0.243767	2.37e-18
MMETSP0491_2-20121128|11704_1	HISA	K00817	-2.26602	0.255719	1.01e-16
MMETSP0491_2-20121128|1084_1			-2.26852	0.301252	3.49e-12
MMETSP0491_2-20121128|747_1			-2.27238	0.397234	2.77e-07
MMETSP0491_2-20121128|22072_1			-2.30128	0.35831	5.28e-09
MMETSP0491_2-20121128|20117_1			-2.31614	0.416839	6.56e-07
MMETSP0491_2-20121128|17866_1			-2.31827	0.467637	1.19e-05
MMETSP0491_2-20121128|8285_1			-2.32175	0.305061	1.99e-12
MMETSP0491_2-20121128|15598_1			-2.32262	0.431795	1.61e-06
MMETSP0491_2-20121128|6511_1			-2.32424	0.262916	1.2e-16
MMETSP0491_2-20121128|15954_1			-2.33008	0.275907	3.4e-15
MMETSP0491_2-20121128|3480_1			-2.33192	0.254811	8e-18
MMETSP0491_2-20121128|16543_1	RNY1	K01166,K07870,K14430	-2.36173	0.376259	1.25e-08
MMETSP0491_2-20121128|9250_1			-2.37112	0.372287	7.25e-09
MMETSP0491_2-20121128|7302_1			-2.3913	0.316625	2.95e-12
MMETSP0491_2-20121128|9718_1	HEMC	K01749	-2.39488	0.259397	3.91e-18
MMETSP0491_2-20121128|24099_1			-2.41352	0.390758	2.25e-08
MMETSP0491_2-20121128|13623_1	PRPS	K00948	-2.42121	0.382882	9.42e-09
MMETSP0491_2-20121128|19482_1			-2.43071	0.388579	1.41e-08
MMETSP0491_2-20121128|6755_1	PSBQ	K08901	-2.4323	0.242582	2.11e-21
MMETSP0491_2-20121128|15477_1			-2.47079	0.425475	1.77e-07
MMETSP0491_2-20121128|11988_1			-2.47258	0.405722	3.59e-08
MMETSP0491_2-20121128|1227_1			-2.48281	0.401964	2.25e-08
MMETSP0491_2-20121128|5210_1			-2.48297	0.361262	3.09e-10
MMETSP0491_2-20121128|1723_1			-2.50573	0.272904	6.16e-18
MMETSP0491_2-20121128|19695_1			-2.52448	0.362591	1.72e-10
MMETSP0491_2-20121128|22193_1			-2.52462	0.350228	3.19e-11
MMETSP0491_2-20121128|16148_1			-2.5275	0.331572	1.83e-12
MMETSP0491_2-20121128|3189_1	OTC	K00611	-2.56488	0.269775	3.09e-19
MMETSP0491_2-20121128|9710_1			-2.5672	0.31967	8.67e-14
MMETSP0491_2-20121128|10963_1			-2.57195	0.358266	3.92e-11
MMETSP0491_2-20121128|14398_1			-2.57473	0.340113	2.61e-12
MMETSP0491_2-20121128|12880_1			-2.58377	0.382063	6.31e-10
MMETSP0491_2-20121128|22609_1			-2.58421	0.450249	2.53e-07
MMETSP0491_2-20121128|2867_1			-2.58919	0.392283	1.75e-09
MMETSP0491_2-20121128|10040_1			-2.58951	0.287468	2.79e-17
MMETSP0491_2-20121128|8972_1			-2.62099	0.325994	8.13e-14
MMETSP0491_2-20121128|3818_1			-2.63778	0.259841	6.41e-22
MMETSP0491_2-20121128|750_1		K20347	-2.64885	0.262113	9.87e-22
MMETSP0491_2-20121128|2612_1			-2.65014	0.519754	6.13e-06
MMETSP0491_2-20121128|4897_1		K01768,K22020	-2.67095	0.316725	3.69e-15
MMETSP0491_2-20121128|6037_1			-2.67106	0.45262	1.05e-07
MMETSP0491_2-20121128|835_1			-2.67188	0.392505	4.7e-10
MMETSP0491_2-20121128|7098_1			-2.68137	0.306994	2.97e-16
MMETSP0491_2-20121128|7282_1			-2.68267	0.316739	2.81e-15
MMETSP0491_2-20121128|25472_1			-2.68921	0.359532	4.94e-12
MMETSP0491_2-20121128|12458_1		K10334	-2.6898	0.281872	2.27e-19
MMETSP0491_2-20121128|4809_1			-2.69834	0.30888	2.95e-16
MMETSP0491_2-20121128|23538_1			-2.73992	0.36987	8.28e-12
MMETSP0491_2-20121128|8323_1			-2.7686	0.445361	1.79e-08
MMETSP0491_2-20121128|4190_1			-2.78798	0.398834	1.43e-10
MMETSP0491_2-20121128|14827_1	GUN4		-2.79469	0.248468	6.49e-27
MMETSP0491_2-20121128|11790_1			-2.79724	0.23341	1.65e-30
MMETSP0491_2-20121128|23015_1			-2.8119	0.526054	1.89e-06
MMETSP0491_2-20121128|21114_1		K17681	-2.83666	0.474698	6.99e-08
MMETSP0491_2-20121128|5678_1			-2.84284	0.34703	2.54e-14
MMETSP0491_2-20121128|24097_1	NOP5	K14565	-2.85118	0.44151	4.27e-09
MMETSP0491_2-20121128|14962_1			-2.85606	0.2767	1.19e-22
MMETSP0491_2-20121128|8258_1			-2.85982	0.380836	4.06e-12
MMETSP0491_2-20121128|10309_1	QOR	K00344	-2.99545	0.319735	1.12e-18
MMETSP0491_2-20121128|12489_1			-3.09458	0.427017	2.47e-11
MMETSP0491_2-20121128|12593_1	LHCA4	K08910	-3.18657	0.222667	1.12e-43
MMETSP0491_2-20121128|22205_1			-3.48396	0.3666	3.18e-19
MMETSP0491_2-20121128|16477_1			-3.49944	0.527697	1.45e-09
MMETSP0491_2-20121128|19007_1			-3.56548	0.660848	1.47e-06

## Sheet: 6 h vs 0 h
Supplemental Table S2. RNAseq data for transcripts with adj.p<0.05
	6 h vs 0 h
ID	Gene name	KEGG KO	DE Log2 Ratio	DE Log2 SE	DE Adj p-value
MMETSP0491_2-20121128|19499_1			3.86754	0.479556	9.79183e-14
MMETSP0491_2-20121128|9130_1			3.847	0.477052	9.79183e-14
MMETSP0491_2-20121128|23650_1			3.72329	0.319162	2.60558e-28
MMETSP0491_2-20121128|11905_1			3.68165	0.341975	3.41163e-24
MMETSP0491_2-20121128|2608_1			3.57756	0.252739	7.90809e-42
MMETSP0491_2-20121128|10059_1			3.5324	0.22186	6.12043e-53
MMETSP0491_2-20121128|10961_1	DLC-D	K10418	3.42547	0.238011	3.96659e-43
MMETSP0491_2-20121128|5819_1			3.42228	0.376953	3.06283e-17
MMETSP0491_2-20121128|16172_1			3.31298	0.404003	3.7652e-14
MMETSP0491_2-20121128|3936_1			3.20729	0.39454	6.28498e-14
MMETSP0491_2-20121128|3603_1			3.07232	0.365816	8.02662e-15
MMETSP0491_2-20121128|3458_1			3.06382	0.321744	5.92407e-19
MMETSP0491_2-20121128|11239_1			3.04301	0.342485	1.58146e-16
MMETSP0491_2-20121128|90_1			3.03461	0.278378	9.73689e-25
MMETSP0491_2-20121128|11337_1			3.02378	0.282372	6.04635e-24
MMETSP0491_2-20121128|460_1			3.01832	0.254534	3.33313e-29
MMETSP0491_2-20121128|14315_1			2.9565	0.362466	5.15305e-14
MMETSP0491_2-20121128|12223_1			2.94614	0.342773	1.75056e-15
MMETSP0491_2-20121128|26367_1			2.93504	0.470284	1.79605e-08
MMETSP0491_2-20121128|25190_1	DPY30	K14965,K14968	2.90047	0.246537	9.00241e-29
MMETSP0491_2-20121128|11594_1			2.89479	0.222416	3.42586e-35
MMETSP0491_2-20121128|10710_1			2.88814	0.272717	2.05506e-23
MMETSP0491_2-20121128|3451_1			2.87816	0.221963	5.15673e-35
MMETSP0491_2-20121128|3743_1			2.87569	0.264834	1.38043e-24
MMETSP0491_2-20121128|15881_1		K17302	2.84263	0.324762	4.73601e-16
MMETSP0491_2-20121128|5896_1			2.80992	0.338034	1.56206e-14
MMETSP0491_2-20121128|13111_1	FPR1	K09568	2.79398	0.281054	1.25665e-20
MMETSP0491_2-20121128|440_1			2.76257	0.358285	1.29783e-12
MMETSP0491_2-20121128|5922_1			2.75209	0.25103	5.45521e-25
MMETSP0491_2-20121128|18226_1			2.74972	0.321823	2.60239e-15
MMETSP0491_2-20121128|2716_1	MOB1	K06685	2.74879	0.293784	2.68284e-18
MMETSP0491_2-20121128|13234_1	DYNLRB	K10419	2.73958	0.243034	2.23306e-26
MMETSP0491_2-20121128|367_1			2.72921	0.266394	6.81528e-22
MMETSP0491_2-20121128|9342_1			2.72021	0.242412	3.64616e-26
MMETSP0491_2-20121128|11076_1			2.71444	0.222507	6.11927e-31
MMETSP0491_2-20121128|11832_1		K02183,K16465	2.71052	0.351242	1.26282e-12
MMETSP0491_2-20121128|6390_1			2.70825	0.320313	5.08694e-15
MMETSP0491_2-20121128|5670_1			2.70627	0.342161	3.13084e-13
MMETSP0491_2-20121128|7033_1			2.70532	0.350789	1.29177e-12
MMETSP0491_2-20121128|9866_1			2.69946	0.21087	3.66234e-34
MMETSP0491_2-20121128|3241_1		K14432	2.68524	0.345963	9.16862e-13
MMETSP0491_2-20121128|12403_1	HSP20	K13993	2.6835	0.381481	1.3938e-10
MMETSP0491_2-20121128|9132_1			2.68271	0.369576	3.13865e-11
MMETSP0491_2-20121128|17321_1			2.674	0.296547	5.28027e-17
MMETSP0491_2-20121128|9144_1			2.6666	0.289326	9.11327e-18
MMETSP0491_2-20121128|12646_1	CALM	K02183	2.66564	0.245411	1.38043e-24
MMETSP0491_2-20121128|1926_1			2.66097	0.26457	4.30185e-21
MMETSP0491_2-20121128|15780_1			2.65367	0.251618	3.13685e-23
MMETSP0491_2-20121128|26207_1			2.64816	0.315471	8.21316e-15
MMETSP0491_2-20121128|18638_1			2.63585	0.50191	3.4467e-06
MMETSP0491_2-20121128|11892_1			2.62088	0.323687	7.94285e-14
MMETSP0491_2-20121128|6989_1			2.61829	0.264729	1.95691e-20
MMETSP0491_2-20121128|22185_1			2.61729	0.294349	1.52256e-16
MMETSP0491_2-20121128|482_1			2.61155	0.392968	1.56875e-09
MMETSP0491_2-20121128|15116_1			2.59945	0.273392	6.6326e-19
MMETSP0491_2-20121128|22690_1			2.58335	0.435829	1.05437e-07
MMETSP0491_2-20121128|15223_1			2.58257	0.260786	1.7817e-20
MMETSP0491_2-20121128|7996_1			2.5798	0.484684	2.46605e-06
MMETSP0491_2-20121128|10754_1			2.56411	0.322009	2.10116e-13
MMETSP0491_2-20121128|10375_1			2.55415	0.244376	8.19763e-23
MMETSP0491_2-20121128|5731_1		K11252	2.55204	0.420861	4.8712e-08
MMETSP0491_2-20121128|3180_1			2.53561	0.374026	7.02891e-10
MMETSP0491_2-20121128|11817_1			2.52814	0.296466	2.9179e-15
MMETSP0491_2-20121128|23638_1	CLPB	K03695	2.51575	0.310236	7.33557e-14
MMETSP0491_2-20121128|12873_1	HSPB11	K19369	2.51182	0.404994	2.24042e-08
MMETSP0491_2-20121128|9556_1			2.50744	0.412003	4.31339e-08
MMETSP0491_2-20121128|6217_1			2.4918	0.369564	8.72073e-10
MMETSP0491_2-20121128|25613_1			2.48323	0.248975	9.3539e-21
MMETSP0491_2-20121128|11446_1			2.47768	0.314212	3.69554e-13
MMETSP0491_2-20121128|12545_1			2.46581	0.224994	5.45521e-25
MMETSP0491_2-20121128|58_1			2.46189	0.240854	8.35352e-22
MMETSP0491_2-20121128|10577_1	RPABC2	K03014	2.45246	0.357929	4.45131e-10
MMETSP0491_2-20121128|22693_1			2.44576	0.4174	1.52572e-07
MMETSP0491_2-20121128|12555_1			2.4201	0.363609	1.47039e-09
MMETSP0491_2-20121128|5980_1			2.41152	0.365903	2.18586e-09
MMETSP0491_2-20121128|4462_1			2.4056	0.291797	2.67721e-14
MMETSP0491_2-20121128|22043_1			2.40264	0.455919	3.17416e-06
MMETSP0491_2-20121128|11424_1			2.39957	0.297062	8.93629e-14
MMETSP0491_2-20121128|6814_1	NEDD8	K12158	2.39305	0.23844	5.15504e-21
MMETSP0491_2-20121128|11734_1			2.39084	0.340647	1.54831e-10
MMETSP0491_2-20121128|10842_1			2.38757	0.316056	4.08514e-12
MMETSP0491_2-20121128|12012_1	PETJ	K08906	2.383	0.360427	1.93239e-09
MMETSP0491_2-20121128|11086_1			2.38121	0.220106	2.02475e-24
MMETSP0491_2-20121128|18248_1			2.36981	0.338106	1.64806e-10
MMETSP0491_2-20121128|10098_1			2.35937	0.31268	4.30265e-12
MMETSP0491_2-20121128|3109_1			2.35842	0.323049	2.40502e-11
MMETSP0491_2-20121128|6419_1	TIM10	K17778	2.35399	0.240363	4.8291e-20
MMETSP0491_2-20121128|6456_1			2.35079	0.37186	1.09492e-08
MMETSP0491_2-20121128|22897_1			2.34457	0.385578	4.41791e-08
MMETSP0491_2-20121128|15941_1			2.342	0.311603	5.32233e-12
MMETSP0491_2-20121128|5551_1			2.33535	0.275648	4.44829e-15
MMETSP0491_2-20121128|6883_1			2.32333	0.253248	1.32423e-17
MMETSP0491_2-20121128|15512_1			2.31679	0.336568	3.67823e-10
MMETSP0491_2-20121128|1362_1			2.31349	0.322927	5.88078e-11
MMETSP0491_2-20121128|6466_1	CETN1	K16465	2.31257	0.270109	2.27118e-15
MMETSP0491_2-20121128|14198_1	FAM183	K25474	2.31128	0.299632	1.28494e-12
MMETSP0491_2-20121128|14269_1			2.30299	0.303838	3.43242e-12
MMETSP0491_2-20121128|20242_1			2.29371	0.451755	7.78781e-06
MMETSP0491_2-20121128|12503_1			2.28807	0.236526	1.52467e-19
MMETSP0491_2-20121128|841_1	PPIL6	K12739	2.28052	0.294389	1.01585e-12
MMETSP0491_2-20121128|1344_1			2.27322	0.342259	1.60469e-09
MMETSP0491_2-20121128|14805_1			2.2644	0.279882	8.20289e-14
MMETSP0491_2-20121128|10230_1	GRXC	K03676	2.25682	0.229705	3.64439e-20
MMETSP0491_2-20121128|9787_1			2.24513	0.27042	1.6811e-14
MMETSP0491_2-20121128|12190_1			2.22249	0.230012	1.65232e-19
MMETSP0491_2-20121128|15759_1			2.22077	0.261922	4.32337e-15
MMETSP0491_2-20121128|10062_1			2.21714	0.281382	3.84146e-13
MMETSP0491_2-20121128|19171_1			2.21608	0.413905	2.11461e-06
MMETSP0491_2-20121128|6416_1			2.21368	0.313095	1.08946e-10
MMETSP0491_2-20121128|9377_1	TXNDC5	K13984	2.20978	0.320771	3.57964e-10
MMETSP0491_2-20121128|7361_1			2.20973	0.321931	4.14261e-10
MMETSP0491_2-20121128|14566_1			2.2084	0.387269	3.51657e-07
MMETSP0491_2-20121128|5206_1			2.20639	0.252359	5.00278e-16
MMETSP0491_2-20121128|26619_1			2.20086	0.376109	1.5835e-07
MMETSP0491_2-20121128|14678_1	DBI	K08762	2.20017	0.309705	8.80786e-11
MMETSP0491_2-20121128|5616_1			2.19792	0.249966	3.37785e-16
MMETSP0491_2-20121128|2488_1			2.18946	0.333176	2.47665e-09
MMETSP0491_2-20121128|2253_1			2.18803	0.345822	1.06104e-08
MMETSP0491_2-20121128|10279_1			2.17664	0.265108	3.50487e-14
MMETSP0491_2-20121128|10032_1			2.17147	0.235335	8.44352e-18
MMETSP0491_2-20121128|15648_1			2.16545	0.330858	2.9061e-09
MMETSP0491_2-20121128|10407_1			2.16515	0.290218	7.80833e-12
MMETSP0491_2-20121128|12490_1			2.15894	0.383966	5.33153e-07
MMETSP0491_2-20121128|2881_1			2.15695	0.362545	9.33559e-08
MMETSP0491_2-20121128|15714_1			2.1549	0.349396	2.73348e-08
MMETSP0491_2-20121128|10704_1			2.15384	0.257588	1.07098e-14
MMETSP0491_2-20121128|14723_1			2.15313	0.257788	1.12955e-14
MMETSP0491_2-20121128|5481_1			2.14959	0.309871	2.6317e-10
MMETSP0491_2-20121128|9405_1	ELOF1	K25829	2.14905	0.249678	1.59832e-15
MMETSP0491_2-20121128|9268_1			2.14898	0.245733	4.99146e-16
MMETSP0491_2-20121128|8_1	RP-L38e	K02923	2.1483	0.231377	5.15027e-18
MMETSP0491_2-20121128|6886_1			2.14097	0.300018	7.17091e-11
MMETSP0491_2-20121128|6474_1	SPATA4	K25616	2.13614	0.287896	1.02784e-11
MMETSP0491_2-20121128|64_1	RP-L35e	K02918	2.1243	0.221849	3.64922e-19
MMETSP0491_2-20121128|473_1			2.12278	0.417863	7.68711e-06
MMETSP0491_2-20121128|15355_1	MPC1	K22138	2.12205	0.293277	3.67943e-11
MMETSP0491_2-20121128|16864_1			2.12126	0.320524	1.85619e-09
MMETSP0491_2-20121128|7561_1			2.11574	0.386037	1.11449e-06
MMETSP0491_2-20121128|16530_1	RSP8		2.11226	0.326518	4.58599e-09
MMETSP0491_2-20121128|4728_1	GOLS	K18819	2.10967	0.419466	9.67765e-06
MMETSP0491_2-20121128|17551_1	PETC	K02636	2.10929	0.298058	1.04526e-10
MMETSP0491_2-20121128|20368_1			2.10756	0.326719	5.05739e-09
MMETSP0491_2-20121128|3568_1			2.10266	0.277569	3.52515e-12
MMETSP0491_2-20121128|21014_1			2.09774	0.392538	2.21931e-06
MMETSP0491_2-20121128|3251_1			2.09484	0.222396	1.51281e-18
MMETSP0491_2-20121128|12058_1			2.09453	0.309335	7.40531e-10
MMETSP0491_2-20121128|2073_1			2.0926	0.351479	9.19037e-08
MMETSP0491_2-20121128|13283_1	ENKUR	K25647	2.08732	0.34452	5.01826e-08
MMETSP0491_2-20121128|3039_1			2.08628	0.225363	6.50697e-18
MMETSP0491_2-20121128|3630_1			2.08484	0.271281	1.54736e-12
MMETSP0491_2-20121128|11918_1			2.08381	0.22763	1.55781e-17
MMETSP0491_2-20121128|3584_1			2.08167	0.352043	1.13596e-07
MMETSP0491_2-20121128|9459_1	LAGE3	K15902	2.08016	0.257006	8.06667e-14
MMETSP0491_2-20121128|5525_1			2.07732	0.363716	3.35988e-07
MMETSP0491_2-20121128|16103_1		K11549	2.07731	0.350799	1.08932e-07
MMETSP0491_2-20121128|26433_1	GAPDH	K00134	2.07385	0.391028	2.71411e-06
MMETSP0491_2-20121128|2501_1			2.07315	0.31948	4.06144e-09
MMETSP0491_2-20121128|404_1	RP-L23e	K02894	2.07059	0.266968	9.5148e-13
MMETSP0491_2-20121128|97_1			2.06762	0.296036	1.93653e-10
MMETSP0491_2-20121128|9721_1			2.06248	0.27741	9.36104e-12
MMETSP0491_2-20121128|12435_1			2.05973	0.272116	3.66475e-12
MMETSP0491_2-20121128|660_1			2.05741	0.338367	4.41791e-08
MMETSP0491_2-20121128|12160_1			2.05395	0.340055	5.57227e-08
MMETSP0491_2-20121128|16260_1			2.04983	0.407808	9.81493e-06
MMETSP0491_2-20121128|12259_1			2.04388	0.266228	1.63482e-12
MMETSP0491_2-20121128|15763_1			2.03818	0.229491	1.5849e-16
MMETSP0491_2-20121128|10086_1	MPC1	K22138	2.03787	0.305253	1.32145e-09
MMETSP0491_2-20121128|17494_1			2.03687	0.286506	8.52431e-11
MMETSP0491_2-20121128|5325_1			2.03216	0.288556	1.32378e-10
MMETSP0491_2-20121128|1180_1			2.01958	0.296246	5.54103e-10
MMETSP0491_2-20121128|7691_1	NDUFA8	K03952	2.01905	0.258722	6.72439e-13
MMETSP0491_2-20121128|23658_1			2.01763	0.318732	1.04299e-08
MMETSP0491_2-20121128|5367_1			2.01431	0.393645	6.52715e-06
MMETSP0491_2-20121128|10273_1			2.00744	0.22373	7.61524e-17
MMETSP0491_2-20121128|2726_1			2.00312	0.275583	2.9546e-11
MMETSP0491_2-20121128|1252_1			2.00264	0.303824	2.18106e-09
MMETSP0491_2-20121128|25661_1			2.00263	0.358371	6.4164e-07
MMETSP0491_2-20121128|14662_1	H3	K11253	1.99992	0.225127	1.58146e-16
MMETSP0491_2-20121128|9193_1	H3	K11253	1.98838	0.220935	6.05991e-17
MMETSP0491_2-20121128|10697_1			1.98548	0.265881	7.44755e-12
MMETSP0491_2-20121128|2413_1			1.98333	0.324002	3.56307e-08
MMETSP0491_2-20121128|10450_1			1.98309	0.296125	1.1604e-09
MMETSP0491_2-20121128|6071_1			1.97891	0.270541	2.1779e-11
MMETSP0491_2-20121128|6646_1	NDUFA1	K03945	1.97451	0.229773	1.75056e-15
MMETSP0491_2-20121128|16292_1			1.97322	0.374292	3.14513e-06
MMETSP0491_2-20121128|26483_1			1.96962	0.342826	2.8139e-07
MMETSP0491_2-20121128|11113_1			1.96319	0.248308	3.18093e-13
MMETSP0491_2-20121128|22651_1			1.96201	0.309491	9.88021e-09
MMETSP0491_2-20121128|6966_1			1.95976	0.264103	1.02784e-11
MMETSP0491_2-20121128|6187_1		K00859	1.95477	0.246682	2.80156e-13
MMETSP0491_2-20121128|12985_1			1.95342	0.383871	7.41045e-06
MMETSP0491_2-20121128|16499_1			1.95045	0.312636	1.81107e-08
MMETSP0491_2-20121128|6781_1	TAF13	K03127	1.94494	0.224119	8.72985e-16
MMETSP0491_2-20121128|13365_1			1.94454	0.243847	1.93823e-13
MMETSP0491_2-20121128|5014_1			1.94093	0.281918	3.66489e-10
MMETSP0491_2-20121128|5059_1			1.93903	0.284056	5.2683e-10
MMETSP0491_2-20121128|10011_1	CETN1	K16465	1.93842	0.367304	3.06715e-06
MMETSP0491_2-20121128|6848_1			1.93632	0.244998	3.22698e-13
MMETSP0491_2-20121128|20705_1			1.93418	0.299838	5.05739e-09
MMETSP0491_2-20121128|20384_1			1.93291	0.343746	5.33153e-07
MMETSP0491_2-20121128|151_1	YHBY	K07574	1.92848	0.32577	1.09932e-07
MMETSP0491_2-20121128|13723_1			1.92793	0.265458	3.07106e-11
MMETSP0491_2-20121128|9127_1			1.92763	0.316637	4.27534e-08
MMETSP0491_2-20121128|187_1	MED28	K15141	1.92592	0.334986	2.75449e-07
MMETSP0491_2-20121128|9692_1			1.92507	0.236089	5.17614e-14
MMETSP0491_2-20121128|3282_1			1.92307	0.23019	1.12519e-14
MMETSP0491_2-20121128|11356_1			1.92031	0.278406	3.4291e-10
MMETSP0491_2-20121128|9335_1			1.91683	0.306464	1.66046e-08
MMETSP0491_2-20121128|23295_1	SOS3	K06268	1.9163	0.322968	1.02185e-07
MMETSP0491_2-20121128|21840_1	EIF5	K03262	1.91545	0.34206	6.03849e-07
MMETSP0491_2-20121128|3408_1		K13448	1.91348	0.245411	7.04541e-13
MMETSP0491_2-20121128|10461_1			1.90772	0.271218	1.3938e-10
MMETSP0491_2-20121128|5345_1			1.90332	0.31228	4.12425e-08
MMETSP0491_2-20121128|12663_1			1.9033	0.268536	9.8023e-11
MMETSP0491_2-20121128|6936_1	TDK	K00857	1.90252	0.335227	4.06173e-07
MMETSP0491_2-20121128|12492_1			1.90229	0.244068	7.15153e-13
MMETSP0491_2-20121128|4220_1			1.90044	0.232886	5.07273e-14
MMETSP0491_2-20121128|20439_1			1.89954	0.290768	3.11575e-09
MMETSP0491_2-20121128|535_1	RP-LP2	K02943	1.894	0.221937	2.80232e-15
MMETSP0491_2-20121128|26750_1			1.8923	0.307456	2.9466e-08
MMETSP0491_2-20121128|7185_1	TMEM17	K19384	1.88802	0.350934	1.87917e-06
MMETSP0491_2-20121128|5011_1			1.88487	0.282982	1.43828e-09
MMETSP0491_2-20121128|916_1			1.88391	0.264513	7.89496e-11
MMETSP0491_2-20121128|8844_1			1.87974	0.25342	1.03951e-11
MMETSP0491_2-20121128|337_1	CETN1	K16465,K16466	1.87923	0.250086	5.32233e-12
MMETSP0491_2-20121128|20241_1			1.87852	0.240287	6.07216e-13
MMETSP0491_2-20121128|10266_1	RP-L20	K02887	1.87663	0.235693	2.10116e-13
MMETSP0491_2-20121128|3739_1	GROES	K04078	1.876	0.233212	1.13067e-13
MMETSP0491_2-20121128|13250_1	GROES	K04078	1.87368	0.243608	1.49649e-12
MMETSP0491_2-20121128|5912_1			1.87105	0.338866	9.02848e-07
MMETSP0491_2-20121128|13470_1			1.8663	0.22883	5.15305e-14
MMETSP0491_2-20121128|7155_1			1.86563	0.355085	3.4133e-06
MMETSP0491_2-20121128|6718_1	SAP18	K14324	1.86523	0.238545	6.05623e-13
MMETSP0491_2-20121128|11791_1			1.86126	0.237293	5.06764e-13
MMETSP0491_2-20121128|15843_1			1.85709	0.26575	1.89504e-10
MMETSP0491_2-20121128|12598_1			1.84879	0.250827	1.45884e-11
MMETSP0491_2-20121128|2536_1			1.84789	0.33418	8.67113e-07
MMETSP0491_2-20121128|12912_1			1.84578	0.354708	4.32959e-06
MMETSP0491_2-20121128|162_1			1.84522	0.265387	2.36267e-10
MMETSP0491_2-20121128|2046_1	PCNA	K04802	1.84269	0.235605	6.01682e-13
MMETSP0491_2-20121128|14355_1	CFAP300	K24230	1.84176	0.373189	1.4654e-05
MMETSP0491_2-20121128|5242_1	MTFP1	K17981	1.84062	0.250931	1.88071e-11
MMETSP0491_2-20121128|15832_1			1.83968	0.246326	7.44432e-12
MMETSP0491_2-20121128|3706_1			1.83739	0.35351	4.46712e-06
MMETSP0491_2-20121128|9800_1			1.83308	0.254274	4.35177e-11
MMETSP0491_2-20121128|834_1			1.83066	0.305575	7.45084e-08
MMETSP0491_2-20121128|15555_1			1.83032	0.25507	5.46275e-11
MMETSP0491_2-20121128|7089_1		K10419	1.83001	0.252792	3.60833e-11
MMETSP0491_2-20121128|5349_1			1.8223	0.229334	2.37137e-13
MMETSP0491_2-20121128|10237_1			1.82075	0.351954	4.98458e-06
MMETSP0491_2-20121128|470_1	RP-L39e	K02924	1.82023	0.255683	8.02826e-11
MMETSP0491_2-20121128|1165_1		K17500	1.81735	0.291644	1.88098e-08
MMETSP0491_2-20121128|7933_1	PURU	K00974,K01433	1.81057	0.295108	3.31097e-08
MMETSP0491_2-20121128|1488_1			1.80806	0.225371	1.3354e-13
MMETSP0491_2-20121128|14849_1	NDUFB10	K03966	1.80432	0.220444	4.23251e-14
MMETSP0491_2-20121128|3915_1			1.80379	0.329467	1.14667e-06
MMETSP0491_2-20121128|3410_1			1.79648	0.277557	4.49858e-09
MMETSP0491_2-20121128|2075_1			1.79574	0.266582	9.00009e-10
MMETSP0491_2-20121128|16732_1			1.79502	0.359979	1.1726e-05
MMETSP0491_2-20121128|755_1			1.79188	0.322618	7.59567e-07
MMETSP0491_2-20121128|6947_1			1.78437	0.303012	1.30061e-07
MMETSP0491_2-20121128|204_1	MBD4	K10801	1.78164	0.349504	7.136e-06
MMETSP0491_2-20121128|3547_1			1.78142	0.250849	8.92277e-11
MMETSP0491_2-20121128|11865_1			1.7788	0.275056	4.61533e-09
MMETSP0491_2-20121128|7692_1			1.775	0.271723	3.11575e-09
MMETSP0491_2-20121128|11138_1			1.77194	0.231861	2.1302e-12
MMETSP0491_2-20121128|12327_1			1.77048	0.310175	3.41965e-07
MMETSP0491_2-20121128|9868_1	RP-L22e	K02891	1.76976	0.273294	4.4202e-09
MMETSP0491_2-20121128|12348_1			1.76954	0.269418	2.52561e-09
MMETSP0491_2-20121128|15268_1			1.76741	0.304486	2.03289e-07
MMETSP0491_2-20121128|5394_1			1.76499	0.258578	5.2683e-10
MMETSP0491_2-20121128|11381_1	RP-L32	K02911	1.75906	0.243874	4.2523e-11
MMETSP0491_2-20121128|4661_1			1.75657	0.331991	2.89218e-06
MMETSP0491_2-20121128|2649_1			1.75533	0.274961	7.5389e-09
MMETSP0491_2-20121128|12716_1	SDHD	K00237	1.75134	0.246255	8.41356e-11
MMETSP0491_2-20121128|5706_1			1.75089	0.240247	2.59324e-11
MMETSP0491_2-20121128|8425_1	UBE2M	K10579	1.74522	0.243193	5.46275e-11
MMETSP0491_2-20121128|1784_1			1.74197	0.31227	6.72854e-07
MMETSP0491_2-20121128|321_1	MACROD	K23518	1.74047	0.353219	1.51671e-05
MMETSP0491_2-20121128|18336_1			1.73544	0.289892	7.60375e-08
MMETSP0491_2-20121128|13672_1	DNALI	K10410	1.73462	0.26883	5.03112e-09
MMETSP0491_2-20121128|5443_1			1.73455	0.291412	9.20357e-08
MMETSP0491_2-20121128|928_1	RP-L14e	K02875	1.73183	0.270235	6.54037e-09
MMETSP0491_2-20121128|12861_1	YGK1	K07023	1.73156	0.280522	2.66148e-08
MMETSP0491_2-20121128|4165_1			1.72788	0.341572	8.46655e-06
MMETSP0491_2-20121128|4312_1	EFCAB10		1.72504	0.33308	4.85503e-06
MMETSP0491_2-20121128|11131_1	PET100F	K18187	1.72458	0.262593	2.52561e-09
MMETSP0491_2-20121128|6101_1			1.72285	0.258555	1.41822e-09
MMETSP0491_2-20121128|9094_1			1.72139	0.248214	2.65531e-10
MMETSP0491_2-20121128|5494_1			1.72098	0.229012	5.32233e-12
MMETSP0491_2-20121128|1487_1			1.71859	0.254783	8.62747e-10
MMETSP0491_2-20121128|21_1			1.71706	0.275324	1.83153e-08
MMETSP0491_2-20121128|11144_1	SNRPD2	K11096	1.71458	0.265106	4.61533e-09
MMETSP0491_2-20121128|157_1			1.71332	0.279701	3.49075e-08
MMETSP0491_2-20121128|9624_1			1.71293	0.257352	1.47039e-09
MMETSP0491_2-20121128|11672_1			1.71235	0.319757	2.1056e-06
MMETSP0491_2-20121128|306_1	POLD4	K03505	1.71172	0.233156	1.80428e-11
MMETSP0491_2-20121128|164_1			1.70814	0.29749	2.86434e-07
MMETSP0491_2-20121128|10650_1			1.70762	0.240948	9.8023e-11
MMETSP0491_2-20121128|13248_1			1.70479	0.300798	4.21239e-07
MMETSP0491_2-20121128|6926_1	H2A	K11251	1.70431	0.332261	6.16976e-06
MMETSP0491_2-20121128|1377_1			1.70345	0.341486	1.16572e-05
MMETSP0491_2-20121128|10306_1	CALM	K02183,K16465	1.69994	0.281358	5.52276e-08
MMETSP0491_2-20121128|6652_1	PACRG	K26163	1.69955	0.291486	1.76371e-07
MMETSP0491_2-20121128|15979_1	CALM	K02183	1.69429	0.272261	1.97824e-08
MMETSP0491_2-20121128|11219_1	RABAC1	K20359	1.6929	0.246072	3.76236e-10
MMETSP0491_2-20121128|4650_1			1.69206	0.248898	6.27034e-10
MMETSP0491_2-20121128|3741_1			1.69031	0.29163	2.12381e-07
MMETSP0491_2-20121128|11319_1			1.68912	0.218804	1.24457e-12
MMETSP0491_2-20121128|11864_1	YKT6	K08516	1.6886	0.247695	5.54103e-10
MMETSP0491_2-20121128|25573_1	DNAAF2	K19751	1.68614	0.319781	3.13977e-06
MMETSP0491_2-20121128|14281_1			1.68588	0.313346	1.87917e-06
MMETSP0491_2-20121128|18942_1			1.68158	0.254765	2.06722e-09
MMETSP0491_2-20121128|10210_1	KDSD	K06041	1.68112	0.248637	7.7897e-10
MMETSP0491_2-20121128|9740_1			1.68055	0.224474	6.52779e-12
MMETSP0491_2-20121128|5504_1			1.6787	0.279603	6.89555e-08
MMETSP0491_2-20121128|21570_1			1.67595	0.32302	4.67045e-06
MMETSP0491_2-20121128|11259_1	ARL2BP	K16742	1.67577	0.268909	1.88098e-08
MMETSP0491_2-20121128|6353_1			1.67492	0.315144	2.57037e-06
MMETSP0491_2-20121128|9419_1			1.67022	0.270852	2.7423e-08
MMETSP0491_2-20121128|12512_1	ITIH4		1.66613	0.310996	2.08349e-06
MMETSP0491_2-20121128|6995_1			1.66447	0.260369	7.16308e-09
MMETSP0491_2-20121128|2007_1			1.66207	0.299016	7.48621e-07
MMETSP0491_2-20121128|13240_1			1.66114	0.288933	2.75449e-07
MMETSP0491_2-20121128|7840_1			1.6583	0.297285	6.72854e-07
MMETSP0491_2-20121128|16563_1			1.65786	0.303132	1.18018e-06
MMETSP0491_2-20121128|409_1			1.65768	0.292362	4.171e-07
MMETSP0491_2-20121128|8495_1		K11982	1.65684	0.311143	2.44276e-06
MMETSP0491_2-20121128|26534_1			1.65294	0.331313	1.16339e-05
MMETSP0491_2-20121128|10226_1			1.6517	0.243226	6.57106e-10
MMETSP0491_2-20121128|15559_1			1.64964	0.314744	3.6231e-06
MMETSP0491_2-20121128|20033_1			1.64873	0.269993	3.8553e-08
MMETSP0491_2-20121128|5347_1	QCR9	K00419	1.64469	0.274596	7.49429e-08
MMETSP0491_2-20121128|8204_1			1.64405	0.286351	2.86611e-07
MMETSP0491_2-20121128|2118_1			1.64404	0.287548	3.24925e-07
MMETSP0491_2-20121128|18000_1			1.64336	0.330928	1.28599e-05
MMETSP0491_2-20121128|7674_1			1.64158	0.319498	5.90602e-06
MMETSP0491_2-20121128|6930_1	PSMG4	K11878	1.64018	0.276131	9.84953e-08
MMETSP0491_2-20121128|10618_1			1.63975	0.33078	1.33562e-05
MMETSP0491_2-20121128|19917_1			1.63922	0.269975	4.64969e-08
MMETSP0491_2-20121128|13243_1			1.63752	0.245679	1.40521e-09
MMETSP0491_2-20121128|20049_1			1.63358	0.292447	6.47373e-07
MMETSP0491_2-20121128|8352_1	CROR	K17865	1.6312	0.296215	9.6819e-07
MMETSP0491_2-20121128|6596_1		K09131	1.62792	0.240698	7.71404e-10
MMETSP0491_2-20121128|12041_1	BB	K19045	1.62767	0.296988	1.11449e-06
MMETSP0491_2-20121128|1740_1			1.62706	0.295257	9.52768e-07
MMETSP0491_2-20121128|13222_1	ATPEV0B	K03661	1.62664	0.225928	4.6306e-11
MMETSP0491_2-20121128|15874_1			1.62538	0.32805	1.34408e-05
MMETSP0491_2-20121128|10968_1			1.62227	0.239091	6.80515e-10
MMETSP0491_2-20121128|11884_1			1.62156	0.273557	1.05437e-07
MMETSP0491_2-20121128|9930_1			1.6196	0.238819	6.93852e-10
MMETSP0491_2-20121128|9633_1	UBE2D	K06689	1.61913	0.272007	9.20357e-08
MMETSP0491_2-20121128|12017_1	CBN-1		1.61906	0.292053	8.04967e-07
MMETSP0491_2-20121128|13814_1			1.61871	0.310774	4.22901e-06
MMETSP0491_2-20121128|13229_1	MSRB	K07305	1.6183	0.23573	4.12991e-10
MMETSP0491_2-20121128|11484_1	HSPBP1	K09562	1.61828	0.241836	1.19745e-09
MMETSP0491_2-20121128|5834_1			1.60982	0.24132	1.35805e-09
MMETSP0491_2-20121128|2849_1			1.60732	0.283063	3.99973e-07
MMETSP0491_2-20121128|155_1			1.60727	0.285124	4.96777e-07
MMETSP0491_2-20121128|8957_1			1.6064	0.320028	1.01154e-05
MMETSP0491_2-20121128|10888_1			1.60621	0.267248	6.65037e-08
MMETSP0491_2-20121128|1564_1			1.6055	0.284679	4.90378e-07
MMETSP0491_2-20121128|12157_1	NSA2	K10364,K14842	1.60329	0.243206	2.17697e-09
MMETSP0491_2-20121128|11235_1	ODA7	K19750	1.6022	0.232572	3.57964e-10
MMETSP0491_2-20121128|13770_1			1.60195	0.315045	7.53124e-06
MMETSP0491_2-20121128|5228_1	EGY1	K22069	1.60179	0.27617	2.079e-07
MMETSP0491_2-20121128|12577_1	DPM3	K09659	1.60026	0.268628	9.04437e-08
MMETSP0491_2-20121128|10893_1	UCHL5	K05610	1.59701	0.236833	8.71759e-10
MMETSP0491_2-20121128|2587_1	SDHAF1	K18167	1.59696	0.276598	2.40576e-07
MMETSP0491_2-20121128|1103_1			1.59519	0.260822	3.67433e-08
MMETSP0491_2-20121128|5108_1			1.59361	0.301809	3.04211e-06
MMETSP0491_2-20121128|17633_1			1.59023	0.305152	4.18997e-06
MMETSP0491_2-20121128|265_1	RP-L30	K02907	1.58764	0.272635	1.83877e-07
MMETSP0491_2-20121128|23853_1	RNF5	K10666	1.58317	0.302878	3.8722e-06
MMETSP0491_2-20121128|4784_1	RP-S12e	K02951	1.58289	0.214265	1.29442e-11
MMETSP0491_2-20121128|9968_1			1.58223	0.299739	3.0564e-06
MMETSP0491_2-20121128|5628_1	URM1	K12161	1.5821	0.305303	4.78506e-06
MMETSP0491_2-20121128|13521_1			1.57484	0.238307	1.96679e-09
MMETSP0491_2-20121128|6142_1			1.5731	0.310502	8.15508e-06
MMETSP0491_2-20121128|14825_1			1.56958	0.217415	4.08246e-11
MMETSP0491_2-20121128|7072_1	PFN	K05759	1.56775	0.276515	4.171e-07
MMETSP0491_2-20121128|9529_1	MBF1	K03627	1.56682	0.234714	1.32145e-09
MMETSP0491_2-20121128|670_1			1.56455	0.31801	1.57289e-05
MMETSP0491_2-20121128|13314_1			1.56439	0.28147	7.49559e-07
MMETSP0491_2-20121128|4782_1	EGD2	K03626	1.56395	0.231839	8.62747e-10
MMETSP0491_2-20121128|9329_1			1.55998	0.242402	5.55276e-09
MMETSP0491_2-20121128|10601_1			1.55835	0.295588	3.14513e-06
MMETSP0491_2-20121128|13367_1	TAF7	K03132	1.55815	0.281661	8.57174e-07
MMETSP0491_2-20121128|9977_1	FKBP2	K09569	1.5563	0.245241	9.49963e-09
MMETSP0491_2-20121128|5523_1	BUD20	K14821	1.55584	0.283342	1.05675e-06
MMETSP0491_2-20121128|10737_1			1.55543	0.305748	7.45528e-06
MMETSP0491_2-20121128|8623_1			1.54798	0.293833	3.19772e-06
MMETSP0491_2-20121128|5662_1			1.54794	0.242265	7.29568e-09
MMETSP0491_2-20121128|17319_1	CML	K13448	1.54778	0.282802	1.15671e-06
MMETSP0491_2-20121128|10101_1			1.54657	0.271016	3.44109e-07
MMETSP0491_2-20121128|6248_1			1.54379	0.269684	3.12521e-07
MMETSP0491_2-20121128|17400_1	GINS4	K10735	1.54196	0.30347	7.66889e-06
MMETSP0491_2-20121128|5624_1	REEP5_6	K17279	1.54128	0.277374	7.53282e-07
MMETSP0491_2-20121128|10030_1			1.54022	0.226247	5.89588e-10
MMETSP0491_2-20121128|8081_1	STV1	K00780,K03368	1.53671	0.26818	3.0422e-07
MMETSP0491_2-20121128|16407_1			1.53632	0.294691	4.15741e-06
MMETSP0491_2-20121128|4565_1			1.53492	0.307501	1.14985e-05
MMETSP0491_2-20121128|781_1			1.53319	0.303258	8.58341e-06
MMETSP0491_2-20121128|10530_1	ARL6	K07951	1.53272	0.298886	6.20338e-06
MMETSP0491_2-20121128|18325_1	PAQR8		1.52916	0.285735	2.13907e-06
MMETSP0491_2-20121128|12376_1		K11275	1.52843	0.273085	6.12603e-07
MMETSP0491_2-20121128|14826_1	SNRPG	K11099	1.52634	0.230022	1.66718e-09
MMETSP0491_2-20121128|10015_1			1.52455	0.219234	2.35667e-10
MMETSP0491_2-20121128|845_1			1.52077	0.264154	2.6462e-07
MMETSP0491_2-20121128|756_1			1.51883	0.282775	1.94471e-06
MMETSP0491_2-20121128|5716_1			1.51852	0.239593	9.95139e-09
MMETSP0491_2-20121128|10943_1			1.51846	0.261552	2.02541e-07
MMETSP0491_2-20121128|15392_1			1.51746	0.287075	2.95822e-06
MMETSP0491_2-20121128|11574_1			1.5152	0.297559	7.31363e-06
MMETSP0491_2-20121128|7592_1			1.51339	0.285262	2.69863e-06
MMETSP0491_2-20121128|9818_1			1.5111	0.294912	6.3145e-06
MMETSP0491_2-20121128|6453_1			1.50776	0.233624	5.00411e-09
MMETSP0491_2-20121128|6977_1	MED10	K15151	1.505	0.274693	1.12349e-06
MMETSP0491_2-20121128|8006_1			1.50291	0.263606	3.5325e-07
MMETSP0491_2-20121128|9135_1			1.50291	0.255554	1.35675e-07
MMETSP0491_2-20121128|486_1			1.49844	0.277521	1.70237e-06
MMETSP0491_2-20121128|9697_1	TAF10	K03134	1.49794	0.264197	4.171e-07
MMETSP0491_2-20121128|45_1			1.49662	0.25168	9.4798e-08
MMETSP0491_2-20121128|12293_1	NDUFB9	K03965	1.49563	0.27004	8.27327e-07
MMETSP0491_2-20121128|1186_1	POLE4	K03506	1.49549	0.244824	3.82134e-08
MMETSP0491_2-20121128|10844_1			1.49396	0.247894	6.04104e-08
MMETSP0491_2-20121128|10241_1			1.49216	0.215839	3.08261e-10
MMETSP0491_2-20121128|687_1	COX19	K18183	1.49087	0.26525	5.38599e-07
MMETSP0491_2-20121128|10496_1			1.49042	0.243407	3.53284e-08
MMETSP0491_2-20121128|5838_1	EFHC1	K23029	1.48989	0.295498	9.15738e-06
MMETSP0491_2-20121128|6618_1	POMP	K11599	1.48746	0.236227	1.27859e-08
MMETSP0491_2-20121128|10640_1	FXN	K19054	1.48563	0.239805	2.33455e-08
MMETSP0491_2-20121128|24984_1			1.47863	0.280135	3.05817e-06
MMETSP0491_2-20121128|11095_1			1.47801	0.279495	2.92779e-06
MMETSP0491_2-20121128|11632_1	RP-S26e	K02976	1.47775	0.229606	5.55165e-09
MMETSP0491_2-20121128|544_1	RP-L23	K02892	1.47732	0.274929	1.93082e-06
MMETSP0491_2-20121128|7393_1			1.47697	0.280378	3.19962e-06
MMETSP0491_2-20121128|8269_1			1.4741	0.288895	6.97327e-06
MMETSP0491_2-20121128|12003_1			1.46941	0.2972	1.40902e-05
MMETSP0491_2-20121128|6407_1			1.46658	0.276498	2.7111e-06
MMETSP0491_2-20121128|13690_1			1.46591	0.292399	1.03982e-05
MMETSP0491_2-20121128|9562_1			1.46418	0.278264	3.29383e-06
MMETSP0491_2-20121128|13429_1	RP-L36	K02919	1.46337	0.240165	4.1465e-08
MMETSP0491_2-20121128|376_1			1.45965	0.241396	5.37571e-08
MMETSP0491_2-20121128|12008_1			1.4588	0.238706	3.7644e-08
MMETSP0491_2-20121128|6475_1	PSA2		1.45732	0.222888	3.02682e-09
MMETSP0491_2-20121128|9463_1		K14566	1.45373	0.278	3.83348e-06
MMETSP0491_2-20121128|401_1			1.45267	0.225862	5.67688e-09
MMETSP0491_2-20121128|13134_1	WDR83OS	K24963	1.4518	0.270128	1.92456e-06
MMETSP0491_2-20121128|25_1			1.44944	0.28333	6.55288e-06
MMETSP0491_2-20121128|4188_1			1.4489	0.269847	1.96066e-06
MMETSP0491_2-20121128|9314_1	CHMP1	K12197	1.44644	0.271096	2.31733e-06
MMETSP0491_2-20121128|1702_1		K06041	1.44497	0.288339	1.04807e-05
MMETSP0491_2-20121128|6603_1	USP12_46	K11842	1.44058	0.23513	3.47403e-08
MMETSP0491_2-20121128|10800_1			1.4401	0.261347	9.52768e-07
MMETSP0491_2-20121128|2077_1			1.43426	0.272805	3.36215e-06
MMETSP0491_2-20121128|18027_1			1.43371	0.231519	2.36549e-08
MMETSP0491_2-20121128|9160_1	TRXA	K03671	1.43309	0.240706	9.19037e-08
MMETSP0491_2-20121128|12580_1			1.42949	0.267203	2.15313e-06
MMETSP0491_2-20121128|10311_1			1.42873	0.277235	5.48718e-06
MMETSP0491_2-20121128|10574_1			1.42817	0.275994	4.96365e-06
MMETSP0491_2-20121128|10542_1	NOP16	K14839	1.4274	0.272643	3.73234e-06
MMETSP0491_2-20121128|11637_1			1.42698	0.277733	5.90602e-06
MMETSP0491_2-20121128|11340_1			1.42647	0.265255	1.89925e-06
MMETSP0491_2-20121128|11014_1			1.42549	0.278767	6.60859e-06
MMETSP0491_2-20121128|21966_1			1.42438	0.271708	3.60744e-06
MMETSP0491_2-20121128|20297_1	COX6B	K02267	1.4229	0.282253	9.17834e-06
MMETSP0491_2-20121128|9292_1			1.4201	0.239989	1.10981e-07
MMETSP0491_2-20121128|12367_1	SKP1	K03094	1.41778	0.221274	6.55283e-09
MMETSP0491_2-20121128|4268_1			1.40607	0.26066	1.74835e-06
MMETSP0491_2-20121128|3081_1			1.40498	0.275692	7.17959e-06
MMETSP0491_2-20121128|9240_1			1.40439	0.281971	1.20368e-05
MMETSP0491_2-20121128|5312_1			1.39798	0.247411	4.62552e-07
MMETSP0491_2-20121128|16015_1			1.38735	0.266138	4.15991e-06
MMETSP0491_2-20121128|1788_1			1.38583	0.27514	9.37937e-06
MMETSP0491_2-20121128|18213_1			1.3843	0.276681	1.0886e-05
MMETSP0491_2-20121128|12300_1			1.38131	0.271882	7.67951e-06
MMETSP0491_2-20121128|15521_1			1.38011	0.272147	8.0073e-06
MMETSP0491_2-20121128|7978_1	NHP6		1.37677	0.234951	1.52572e-07
MMETSP0491_2-20121128|11789_1			1.374	0.254463	1.70237e-06
MMETSP0491_2-20121128|3780_1	ILVA	K01754	1.37264	0.276918	1.33636e-05
MMETSP0491_2-20121128|10520_1			1.36257	0.220279	2.45832e-08
MMETSP0491_2-20121128|11485_1			1.36005	0.269342	8.84013e-06
MMETSP0491_2-20121128|16709_1			1.34986	0.261226	5.11883e-06
MMETSP0491_2-20121128|9586_1	CYN22	K09567	1.34981	0.268334	9.64439e-06
MMETSP0491_2-20121128|11057_1			1.34968	0.23353	2.32849e-07
MMETSP0491_2-20121128|8019_1	EFP	K02356	1.34776	0.235143	3.02183e-07
MMETSP0491_2-20121128|12569_1	PFDN2	K09549	1.34543	0.243482	8.845e-07
MMETSP0491_2-20121128|3322_1			1.34351	0.272399	1.48467e-05
MMETSP0491_2-20121128|10270_1			1.34335	0.247501	1.47848e-06
MMETSP0491_2-20121128|11698_1			1.34323	0.267591	1.01154e-05
MMETSP0491_2-20121128|9358_1			1.34046	0.226939	1.17534e-07
MMETSP0491_2-20121128|11279_1	OTUB1	K09602	1.33335	0.269104	1.34408e-05
MMETSP0491_2-20121128|12436_1	GNA1	K00621	1.32764	0.247421	1.99496e-06
MMETSP0491_2-20121128|11754_1	NDUFA13	K11353	1.32273	0.239747	9.21603e-07
MMETSP0491_2-20121128|17042_1			1.31432	0.259363	8.11617e-06
MMETSP0491_2-20121128|15794_1	CALM	K02183	1.3139	0.261947	1.0281e-05
MMETSP0491_2-20121128|1594_1			1.31352	0.258115	7.41045e-06
MMETSP0491_2-20121128|11794_1			1.30805	0.231278	4.49493e-07
MMETSP0491_2-20121128|9636_1	RNLS	K18208	1.30681	0.229224	3.5325e-07
MMETSP0491_2-20121128|4720_1			1.30637	0.263022	1.28204e-05
MMETSP0491_2-20121128|10696_1		K01515,K13987	1.30041	0.261813	1.28204e-05
MMETSP0491_2-20121128|1721_1	HPGDS	K04097	1.29691	0.260443	1.20798e-05
MMETSP0491_2-20121128|11716_1	RBX1	K03868	1.29547	0.237727	1.31355e-06
MMETSP0491_2-20121128|10802_1			1.29346	0.23027	5.4721e-07
MMETSP0491_2-20121128|10571_1			1.29329	0.252327	6.27245e-06
MMETSP0491_2-20121128|11373_1			1.2902	0.235315	1.10455e-06
MMETSP0491_2-20121128|3720_1	DUSP10	K20216	1.28812	0.246236	3.80477e-06
MMETSP0491_2-20121128|9544_1			1.28798	0.260963	1.4654e-05
MMETSP0491_2-20121128|10365_1			1.28518	0.245109	3.59389e-06
MMETSP0491_2-20121128|3341_1			1.28024	0.256144	1.11485e-05
MMETSP0491_2-20121128|5221_1		K12160	1.2609	0.241101	3.82957e-06
MMETSP0491_2-20121128|9137_1			1.24974	0.231792	1.77105e-06
MMETSP0491_2-20121128|1104_1	MEMO1	K06990	1.23958	0.250679	1.40572e-05
MMETSP0491_2-20121128|15129_1	TPM	K00569	1.23625	0.247983	1.17865e-05
MMETSP0491_2-20121128|26011_1			1.23352	0.248069	1.2506e-05
MMETSP0491_2-20121128|12454_1			1.23268	0.231391	2.42126e-06
MMETSP0491_2-20121128|14432_1			1.23128	0.237341	4.67705e-06
MMETSP0491_2-20121128|11143_1	PSMA2	K02726	1.22973	0.220422	6.72341e-07
MMETSP0491_2-20121128|6421_1	CSN2	K12176	1.22669	0.22647	1.55821e-06
MMETSP0491_2-20121128|15773_1			1.22219	0.241885	8.70422e-06
MMETSP0491_2-20121128|10631_1	RP-S24e	K02974	1.21213	0.245112	1.40537e-05
MMETSP0491_2-20121128|9299_1			1.21164	0.246308	1.5758e-05
MMETSP0491_2-20121128|9888_1	RP-S21e	K02971	1.20595	0.233509	5.19137e-06
MMETSP0491_2-20121128|20680_1			1.19379	0.2405	1.29837e-05
MMETSP0491_2-20121128|6545_1			1.19286	0.230537	4.9655e-06
MMETSP0491_2-20121128|945_1			1.1839	0.231174	6.39356e-06
MMETSP0491_2-20121128|11399_1			1.16002	0.230446	9.51283e-06
MMETSP0491_2-20121128|6767_1			1.15573	0.233239	1.34408e-05
MMETSP0491_2-20121128|10079_1			1.14874	0.22225	5.09235e-06
MMETSP0491_2-20121128|11922_1	SPL7		1.14854	0.232253	1.40537e-05
MMETSP0491_2-20121128|8121_1			-1.08604	0.219434	1.37985e-05
MMETSP0491_2-20121128|12593_1	LHCA4	K08910	-1.08834	0.220217	1.42214e-05
MMETSP0491_2-20121128|9943_1	PP2C	K14497	-1.10282	0.219103	9.52238e-06
MMETSP0491_2-20121128|15078_1	CARP	K01255	-1.10298	0.219535	9.90538e-06
MMETSP0491_2-20121128|4606_1	MALQ	K00705	-1.11773	0.226785	1.50973e-05
MMETSP0491_2-20121128|10803_1	XCP	K16290	-1.15937	0.233162	1.2506e-05
MMETSP0491_2-20121128|11003_1	CLPC	K03696	-1.18664	0.204536	2.06433e-07
MMETSP0491_2-20121128|8105_1	SIN3A	K11644	-1.19164	0.228889	4.27747e-06
MMETSP0491_2-20121128|23631_1			-1.1989	0.233232	5.85795e-06
MMETSP0491_2-20121128|11861_1			-1.21052	0.227252	2.42358e-06
MMETSP0491_2-20121128|9140_1			-1.25444	0.234788	2.2297e-06
MMETSP0491_2-20121128|3401_1	ABCF2	K06185	-1.25498	0.254087	1.44161e-05
MMETSP0491_2-20121128|10855_1	PETH	K02641	-1.26184	0.238085	2.76369e-06
MMETSP0491_2-20121128|1480_1		K12858	-1.2696	0.244366	4.5096e-06
MMETSP0491_2-20121128|8307_1			-1.27314	0.221343	2.72346e-07
MMETSP0491_2-20121128|10468_1	GLYA	K00600	-1.27331	0.225942	5.00072e-07
MMETSP0491_2-20121128|5640_1	EDS5		-1.27819	0.209598	4.04879e-08
MMETSP0491_2-20121128|7386_1			-1.28007	0.255474	1.05082e-05
MMETSP0491_2-20121128|3665_1	ACSL	K01897	-1.29155	0.252418	6.52983e-06
MMETSP0491_2-20121128|5865_1	CAPG	K10368	-1.29208	0.255968	8.90671e-06
MMETSP0491_2-20121128|11899_1			-1.29242	0.252062	6.21729e-06
MMETSP0491_2-20121128|9334_1	TARS	K01868	-1.2975	0.230634	5.26349e-07
MMETSP0491_2-20121128|8217_1	pgm	K01835	-1.30854	0.232021	4.90378e-07
MMETSP0491_2-20121128|7015_1			-1.30984	0.256226	6.64185e-06
MMETSP0491_2-20121128|19478_1			-1.3102	0.258819	8.3195e-06
MMETSP0491_2-20121128|10207_1			-1.31036	0.252684	4.72016e-06
MMETSP0491_2-20121128|12517_1	SQD1	K06118	-1.31137	0.25176	4.22901e-06
MMETSP0491_2-20121128|12902_1	CRTB	K02291	-1.31254	0.231602	4.21239e-07
MMETSP0491_2-20121128|6493_1	HPR1	K15893	-1.31431	0.250245	3.44402e-06
MMETSP0491_2-20121128|5398_1		K20043,K20044	-1.31764	0.25876	7.31363e-06
MMETSP0491_2-20121128|2737_1			-1.32312	0.257147	5.71235e-06
MMETSP0491_2-20121128|947_1			-1.32562	0.250817	2.9647e-06
MMETSP0491_2-20121128|20528_1			-1.33055	0.267617	1.25244e-05
MMETSP0491_2-20121128|1610_1			-1.33946	0.267188	1.03982e-05
MMETSP0491_2-20121128|9628_1	HSPA1s	K03283	-1.34331	0.219182	3.44004e-08
MMETSP0491_2-20121128|10314_1	PPOX	K00231	-1.34641	0.228757	1.32125e-07
MMETSP0491_2-20121128|15914_1			-1.34941	0.270222	1.13893e-05
MMETSP0491_2-20121128|8194_1			-1.34997	0.260993	4.99871e-06
MMETSP0491_2-20121128|6785_1		K10590	-1.36187	0.271511	1.0281e-05
MMETSP0491_2-20121128|5487_1			-1.38532	0.263303	3.29756e-06
MMETSP0491_2-20121128|3325_1			-1.39057	0.264868	3.47113e-06
MMETSP0491_2-20121128|10409_1	PRLC	K01414	-1.39064	0.220527	1.2086e-08
MMETSP0491_2-20121128|2615_1	AMPD	K01490	-1.39161	0.252701	9.6819e-07
MMETSP0491_2-20121128|6663_1	PDIL2-3	K09584	-1.39865	0.228859	3.7644e-08
MMETSP0491_2-20121128|21035_1			-1.40263	0.283005	1.33908e-05
MMETSP0491_2-20121128|3924_1	SEX4		-1.4045	0.274695	6.62006e-06
MMETSP0491_2-20121128|9060_1			-1.40616	0.215856	3.47815e-09
MMETSP0491_2-20121128|34_1	METF	K00297	-1.40865	0.221681	9.0531e-09
MMETSP0491_2-20121128|5842_1			-1.41711	0.279561	8.07373e-06
MMETSP0491_2-20121128|19375_1			-1.42097	0.249392	3.59278e-07
MMETSP0491_2-20121128|220_1			-1.42726	0.281199	7.83505e-06
MMETSP0491_2-20121128|6409_1			-1.4314	0.245079	1.6734e-07
MMETSP0491_2-20121128|16566_1			-1.43278	0.285097	9.84492e-06
MMETSP0491_2-20121128|10519_1		K08857	-1.43878	0.26094	9.37543e-07
MMETSP0491_2-20121128|10244_1	PK	K00873	-1.43912	0.244847	1.38112e-07
MMETSP0491_2-20121128|1375_1			-1.44638	0.227493	8.87752e-09
MMETSP0491_2-20121128|1084_1			-1.44741	0.273285	2.81413e-06
MMETSP0491_2-20121128|10967_1			-1.44998	0.292289	1.31499e-05
MMETSP0491_2-20121128|1255_1			-1.45576	0.290741	1.06868e-05
MMETSP0491_2-20121128|6549_1			-1.45851	0.29678	1.61018e-05
MMETSP0491_2-20121128|5375_1			-1.45903	0.242528	6.43495e-08
MMETSP0491_2-20121128|3823_1	ALDH18A1	K12657	-1.46878	0.253446	2.1298e-07
MMETSP0491_2-20121128|5429_1			-1.47971	0.300378	1.52474e-05
MMETSP0491_2-20121128|26005_1			-1.48208	0.290539	7.01529e-06
MMETSP0491_2-20121128|565_1			-1.4877	0.285005	4.01879e-06
MMETSP0491_2-20121128|631_1			-1.5011	0.279385	1.93322e-06
MMETSP0491_2-20121128|13366_1			-1.50386	0.283171	2.62271e-06
MMETSP0491_2-20121128|7324_1			-1.50733	0.226421	1.46766e-09
MMETSP0491_2-20121128|700_1	CAS1	K01853	-1.51266	0.279251	1.55821e-06
MMETSP0491_2-20121128|12725_1			-1.5142	0.272616	7.59567e-07
MMETSP0491_2-20121128|11838_1			-1.51448	0.228677	1.80752e-09
MMETSP0491_2-20121128|12952_1			-1.51989	0.308094	1.47862e-05
MMETSP0491_2-20121128|2762_1	LKHA4	K01254	-1.52149	0.285817	2.46133e-06
MMETSP0491_2-20121128|4609_1			-1.52826	0.296572	5.49161e-06
MMETSP0491_2-20121128|2946_1			-1.52962	0.261495	1.59707e-07
MMETSP0491_2-20121128|6563_1	ENA	K01536	-1.53098	0.3102	1.4654e-05
MMETSP0491_2-20121128|19139_1			-1.54911	0.294766	3.39383e-06
MMETSP0491_2-20121128|19040_1			-1.5496	0.286387	1.60288e-06
MMETSP0491_2-20121128|4438_1			-1.55534	0.286769	1.50618e-06
MMETSP0491_2-20121128|4783_1	FBXL2_20	K10268	-1.56418	0.290908	1.9044e-06
MMETSP0491_2-20121128|4351_1			-1.57158	0.293691	2.14144e-06
MMETSP0491_2-20121128|14707_1	FABG	K00059	-1.57571	0.304013	4.76762e-06
MMETSP0491_2-20121128|12769_1	PDE-4	K13293	-1.57698	0.311181	8.11617e-06
MMETSP0491_2-20121128|8430_1			-1.57811	0.226625	2.21321e-10
MMETSP0491_2-20121128|9553_1	ABCB6	K05661	-1.58055	0.230981	4.72096e-10
MMETSP0491_2-20121128|8023_1			-1.58147	0.236448	1.21912e-09
MMETSP0491_2-20121128|10233_1			-1.58728	0.245775	4.87488e-09
MMETSP0491_2-20121128|14726_1			-1.58825	0.24309	3.11296e-09
MMETSP0491_2-20121128|1472_1		K02519	-1.5903	0.296624	2.04238e-06
MMETSP0491_2-20121128|6942_1			-1.59388	0.285275	6.43968e-07
MMETSP0491_2-20121128|21403_1			-1.59943	0.308465	4.72247e-06
MMETSP0491_2-20121128|6062_1			-1.60496	0.309268	4.64871e-06
MMETSP0491_2-20121128|4371_1	PWP2	K14558	-1.60523	0.316616	8.04721e-06
MMETSP0491_2-20121128|12054_1			-1.62161	0.266474	4.31596e-08
MMETSP0491_2-20121128|15062_1			-1.62661	0.298046	1.25696e-06
MMETSP0491_2-20121128|3169_1			-1.63181	0.260703	1.61731e-08
MMETSP0491_2-20121128|1158_1			-1.63427	0.327673	1.16787e-05
MMETSP0491_2-20121128|19467_1	TPP2	K01280	-1.63481	0.28735	3.76766e-07
MMETSP0491_2-20121128|6025_1	XPO7	K18460	-1.63647	0.252194	4.06144e-09
MMETSP0491_2-20121128|632_1		K12741	-1.63933	0.277538	1.17534e-07
MMETSP0491_2-20121128|7648_1			-1.65299	0.2777	9.20357e-08
MMETSP0491_2-20121128|8254_1			-1.66196	0.298151	6.86782e-07
MMETSP0491_2-20121128|1817_1		K19718	-1.67043	0.270643	2.663e-08
MMETSP0491_2-20121128|17764_1			-1.6712	0.284774	1.45553e-07
MMETSP0491_2-20121128|1160_1	pgm	K01835	-1.67253	0.286103	1.62835e-07
MMETSP0491_2-20121128|2177_1			-1.68944	0.257661	2.7029e-09
MMETSP0491_2-20121128|9343_1	GOT2	K14455	-1.6907	0.335963	9.55521e-06
MMETSP0491_2-20121128|9833_1		K13412	-1.6959	0.287645	1.2494e-07
MMETSP0491_2-20121128|22236_1			-1.69712	0.28991	1.56632e-07
MMETSP0491_2-20121128|14962_1	ARG1	K01476	-1.69764	0.250979	7.7082e-10
MMETSP0491_2-20121128|12742_1			-1.69946	0.283892	7.60375e-08
MMETSP0491_2-20121128|7930_1			-1.70859	0.303578	5.20931e-07
MMETSP0491_2-20121128|10834_1			-1.71218	0.34509	1.31159e-05
MMETSP0491_2-20121128|4718_1			-1.72099	0.290819	1.10981e-07
MMETSP0491_2-20121128|7217_1		K14005	-1.72737	0.276232	1.66996e-08
MMETSP0491_2-20121128|23_1	CPSF1	K14401	-1.73467	0.294201	1.24938e-07
MMETSP0491_2-20121128|15281_1	AMY1	K01176	-1.73532	0.258076	9.7416e-10
MMETSP0491_2-20121128|9482_1	PARS	K01881	-1.74304	0.259645	1.0457e-09
MMETSP0491_2-20121128|12048_1			-1.74848	0.321033	1.33342e-06
MMETSP0491_2-20121128|7828_1			-1.74961	0.351027	1.18273e-05
MMETSP0491_2-20121128|7048_1		K03235	-1.75694	0.27326	5.73626e-09
MMETSP0491_2-20121128|6024_1			-1.75769	0.357392	1.5825e-05
MMETSP0491_2-20121128|3528_1			-1.76393	0.316555	6.93055e-07
MMETSP0491_2-20121128|5952_1			-1.76466	0.340306	4.72016e-06
MMETSP0491_2-20121128|14562_1			-1.77097	0.292329	5.02031e-08
MMETSP0491_2-20121128|3948_1			-1.7726	0.320896	8.92352e-07
MMETSP0491_2-20121128|3447_1			-1.77334	0.34669	6.56621e-06
MMETSP0491_2-20121128|6216_1	EF-TU	K12852	-1.77465	0.315851	5.43652e-07
MMETSP0491_2-20121128|17515_1			-1.77672	0.330706	1.93371e-06
MMETSP0491_2-20121128|15374_1			-1.77704	0.349393	7.49284e-06
MMETSP0491_2-20121128|2257_1			-1.78688	0.305163	1.55555e-07
MMETSP0491_2-20121128|10722_1			-1.78986	0.223308	1.40522e-13
MMETSP0491_2-20121128|5935_1	DHRS12	K11168	-1.79064	0.33918	3.05104e-06
MMETSP0491_2-20121128|7581_1			-1.79295	0.305882	1.51405e-07
MMETSP0491_2-20121128|12655_1			-1.79617	0.241683	9.50291e-12
MMETSP0491_2-20121128|12990_1			-1.79724	0.295478	4.38405e-08
MMETSP0491_2-20121128|15787_1			-1.79992	0.350174	5.85795e-06
MMETSP0491_2-20121128|5057_1			-1.81139	0.264073	4.25817e-10
MMETSP0491_2-20121128|5721_1			-1.81756	0.311546	1.73264e-07
MMETSP0491_2-20121128|9125_1			-1.82773	0.251342	2.90232e-11
MMETSP0491_2-20121128|13096_1		K01256	-1.82913	0.262488	2.14759e-10
MMETSP0491_2-20121128|1437_1			-1.83115	0.281209	3.52752e-09
MMETSP0491_2-20121128|3817_1			-1.83118	0.284936	5.82936e-09
MMETSP0491_2-20121128|4475_1			-1.83223	0.265832	3.53708e-10
MMETSP0491_2-20121128|6881_1			-1.83233	0.350234	3.80114e-06
MMETSP0491_2-20121128|11873_1	GCVT	K00605	-1.83547	0.22491	5.07273e-14
MMETSP0491_2-20121128|2409_1		K20246	-1.83865	0.271814	7.7082e-10
MMETSP0491_2-20121128|9285_1			-1.83914	0.36131	7.37642e-06
MMETSP0491_2-20121128|13057_1			-1.83924	0.252265	2.55074e-11
MMETSP0491_2-20121128|13455_1			-1.84124	0.353396	4.20842e-06
MMETSP0491_2-20121128|17056_1			-1.84656	0.349111	2.91405e-06
MMETSP0491_2-20121128|24438_1			-1.84741	0.315723	1.5835e-07
MMETSP0491_2-20121128|10243_1			-1.8483	0.289089	7.14887e-09
MMETSP0491_2-20121128|2907_1	COPB1	K17301	-1.84868	0.340684	1.48626e-06
MMETSP0491_2-20121128|2626_1			-1.85227	0.330988	6.13881e-07
MMETSP0491_2-20121128|15629_1			-1.85542	0.371126	1.10878e-05
MMETSP0491_2-20121128|3904_1			-1.88281	0.293847	6.55283e-09
MMETSP0491_2-20121128|4652_1	GLDC	K00281	-1.90122	0.235909	1.00996e-13
MMETSP0491_2-20121128|7107_1			-1.91274	0.370693	5.31164e-06
MMETSP0491_2-20121128|1631_1		K12856	-1.92363	0.285437	8.85672e-10
MMETSP0491_2-20121128|3125_1			-1.9238	0.25475	4.13518e-12
MMETSP0491_2-20121128|10132_1			-1.93221	0.238459	7.64253e-14
MMETSP0491_2-20121128|2560_1			-1.94654	0.266963	2.55074e-11
MMETSP0491_2-20121128|2251_1			-1.94988	0.283053	3.57964e-10
MMETSP0491_2-20121128|1101_1			-1.95394	0.384921	7.82262e-06
MMETSP0491_2-20121128|7046_1	CARB	K01955	-1.95486	0.272456	5.46423e-11
MMETSP0491_2-20121128|12134_1			-1.96334	0.355646	9.06199e-07
MMETSP0491_2-20121128|6007_1			-1.96489	0.300035	2.84068e-09
MMETSP0491_2-20121128|14951_1	GBE1	K00700	-1.96663	0.271823	3.67943e-11
MMETSP0491_2-20121128|5667_1			-1.97294	0.31556	1.67684e-08
MMETSP0491_2-20121128|8161_1	AP2A	K11824	-1.97662	0.28833	4.35954e-10
MMETSP0491_2-20121128|750_1		K20347	-1.98569	0.296403	1.14536e-09
MMETSP0491_2-20121128|1603_1			-1.98577	0.266594	8.47958e-12
MMETSP0491_2-20121128|22831_1	BCOP	K17301	-1.9858	0.400436	1.32454e-05
MMETSP0491_2-20121128|16797_1			-1.98637	0.332592	8.25901e-08
MMETSP0491_2-20121128|21363_1			-1.98646	0.346997	3.12521e-07
MMETSP0491_2-20121128|10523_1			-1.99524	0.281734	1.01176e-10
MMETSP0491_2-20121128|1296_1			-2.00502	0.34517	1.99142e-07
MMETSP0491_2-20121128|25270_1			-2.02425	0.32444	1.81107e-08
MMETSP0491_2-20121128|7875_1		K14326	-2.0262	0.348553	1.94886e-07
MMETSP0491_2-20121128|9146_1			-2.03197	0.347703	1.64353e-07
MMETSP0491_2-20121128|6803_1		K01365,K08568,K16292	-2.04358	0.252749	8.46977e-14
MMETSP0491_2-20121128|9786_1			-2.05532	0.299311	4.09814e-10
MMETSP0491_2-20121128|14398_1			-2.05661	0.35244	1.72274e-07
MMETSP0491_2-20121128|19695_1			-2.07471	0.3833	1.5889e-06
MMETSP0491_2-20121128|21965_1			-2.07628	0.369072	5.26349e-07
MMETSP0491_2-20121128|3984_1			-2.07852	0.334743	2.14653e-08
MMETSP0491_2-20121128|4685_1			-2.084	0.341991	4.14319e-08
MMETSP0491_2-20121128|15781_1			-2.08757	0.388431	1.92456e-06
MMETSP0491_2-20121128|21506_1			-2.10751	0.338918	2.03242e-08
MMETSP0491_2-20121128|6181_1			-2.11669	0.251644	7.28602e-15
MMETSP0491_2-20121128|14535_1		K07179,K08794,K08863	-2.12717	0.366181	1.99142e-07
MMETSP0491_2-20121128|9996_1	AGXT	K00830	-2.13364	0.238117	8.34014e-17
MMETSP0491_2-20121128|3767_1			-2.15245	0.280015	1.53788e-12
MMETSP0491_2-20121128|3982_1			-2.16696	0.390093	7.59245e-07
MMETSP0491_2-20121128|5869_1		K11647,K11786	-2.18005	0.376755	2.23974e-07
MMETSP0491_2-20121128|2859_1	GCN1L1		-2.18672	0.335162	3.27596e-09
MMETSP0491_2-20121128|16256_1			-2.19729	0.408009	1.83014e-06
MMETSP0491_2-20121128|14779_1			-2.20237	0.326804	8.85672e-10
MMETSP0491_2-20121128|13154_1			-2.22204	0.362043	3.27422e-08
MMETSP0491_2-20121128|1091_1			-2.22415	0.335844	1.80752e-09
MMETSP0491_2-20121128|2575_1	DHRS12	K11168	-2.23994	0.390201	2.87506e-07
MMETSP0491_2-20121128|8498_1			-2.25019	0.354294	9.21508e-09
MMETSP0491_2-20121128|26490_1	RPA1A	K07466	-2.2536	0.353674	8.1262e-09
MMETSP0491_2-20121128|4881_1			-2.26949	0.347966	3.31274e-09
MMETSP0491_2-20121128|7367_1			-2.28199	0.326339	1.84317e-10
MMETSP0491_2-20121128|8783_1			-2.28265	0.275778	2.05357e-14
MMETSP0491_2-20121128|19023_1			-2.29364	0.364341	1.28673e-08
MMETSP0491_2-20121128|11988_1			-2.30123	0.437108	3.249e-06
MMETSP0491_2-20121128|26139_1			-2.31606	0.45896	8.96384e-06
MMETSP0491_2-20121128|17796_1			-2.33871	0.468854	1.16572e-05
MMETSP0491_2-20121128|4654_1			-2.34008	0.335715	2.12812e-10
MMETSP0491_2-20121128|9250_1			-2.36664	0.382443	2.42532e-08
MMETSP0491_2-20121128|5152_1			-2.43518	0.415868	1.55555e-07
MMETSP0491_2-20121128|876_1			-2.4522	0.339575	4.04325e-11
MMETSP0491_2-20121128|18119_1		K12867	-2.49202	0.459841	1.54056e-06
MMETSP0491_2-20121128|3077_1	GWD1	K08244	-2.53524	0.262971	1.98724e-19
MMETSP0491_2-20121128|7825_1			-2.58485	0.292909	2.5862e-16
MMETSP0491_2-20121128|16680_1			-2.65381	0.313057	4.32436e-15
MMETSP0491_2-20121128|12717_1			-2.70962	0.31896	3.8059e-15
MMETSP0491_2-20121128|23315_1			-2.71408	0.473843	3.07728e-07
MMETSP0491_2-20121128|812_1			-2.81762	0.374969	5.32233e-12
MMETSP0491_2-20121128|11397_1			-2.95272	0.519661	3.92244e-07
MMETSP0491_2-20121128|15477_1			-2.99181	0.460996	4.06144e-09
MMETSP0491_2-20121128|6096_1			-3.50592	0.314814	8.76601e-26

## Sheet: 1 h vs 0 h (2)
Supplemental Table S3. Relative response ratios of identified metabolites with GC-MS
	RT	m/z	0 h	SE	1 h	SE	1 h/0 h	p-value
Amino acids
L-proline	14.0839	142	27.1527	1.80226	32.6406	1.40696	1.20211	0.290678
L-ornithine	26.3882	174	21.3631	1.80797	34.1817	3.04493	1.60003	0.013602
L-valine	12.0452	144	3.11371	0.173124	11.9823	1.01201	3.84822	0
L-threonine	16.5284	218	11.8577	0.927751	33.006	2.32116	2.7835	1e-06
L-tryptophan	33.9465	202	n.d	n.d	0.242878	0.111564	1 h specific
Citrulline	26.4875	157	5.82244	0.338609	7.55914	0.321359	1.29828	0.047934
L-norleucine	13.4872	158	1.21826	0.0943312	7.89609	0.935663	6.48142	1e-06
L-asparagine	23.2636	231	111.446	11.7807	422.538	28.7089	3.79143	1e-05
β- alanine	17.3783	248	1.06392	0.218496	2.53595	0.403753	2.38359	0.021439
L-cysteine	20.5573	220	n.d	n.d	0.665269	0.197922	1 h specific
L-alanine	9.2325	116	122.941	13.6754	163.429	3.86355	1.32933	0.051961
L-serine	15.8367	204	43.8789	4.40422	47.0998	2.57971	1.0734	0.890103
Tyrosine	28.7855	218	0.0224364	0.0224364	2.89892	0.474498	129.206	5e-06
L-methionine	19.6215	176	0.239092	0.155344	2.56326	0.544682	10.7208	0.001
L-lysine	28.457	317	13.634	0.964877	26.0254	1.67609	1.90885	0.000379
L-glutamine	25.4187	156	55.8679	5.76042	132.748	9.01382	2.3761	0.001
DL-isoleucine	14.0454	158	1.60546	0.181596	7.71334	0.596325	4.80443	0
β-cyano-L-alanine	16.0309	141	10.0101	0.88378	17.8413	0.521044	1.78233	0.000333
Glycine	14.3521	174	14.1298	1.68949	11.2279	0.820335	0.794628	0.299427
L-mimosine	11.4421	188	n.d	n.d	0.29624	0.0600456	1 h specific
Organic acids
Myristic acid	26.6671	285	1.15573	0.10627	1.30852	0.0857726	1.1322	0.636
Succinic acid	14.4628	148	2.15172	0.113159	5.98394	0.478255	2.78101	5.7e-05
L-(+) lactic acid	8.3065	147	1.31598	0.224081	1.18547	0.202998	0.900825	1
Maleic acid	14.266	147	0.340994	0.147488	1.0961	0.216071	3.21442	0.040491
Tartaric acid	25.626	147	3.05049	0.0865732	4.29607	0.501236	1.40832	0.175516
Fumaric acid	15.2848	245	0.211823	0.0838411	0.266945	0.0503195	1.26023	0.830832
D-malic acid	19.0292	147	4.83137	0.589104	28.5754	5.87791	5.91456	0.001
Nicotinic acid	13.8528	180	n.d	n.d	0.0280926	0.0230453	1 h specific
Citric acid	26.5832	347	0.111011	0.0459234	0.837172	0.137124	7.54135	0.003
Maleamic acid	19.5733	244	1.71497	0.219076	3.20075	0.258374	1.86636	0.004
Gluconic acid	25.8024	333	0.630662	0.285138	3.07737	0.678536	4.87958	0.086069
Oxalic acid	6.7197	147	2.48209	0.601727	2.24201	0.465097	0.903275	0.88402
Aspartic acid	19.7722	232	10.5418	1.43336	37.6764	4.02438	3.57401	0.000229
L-glutamic acid	22.0768	246	104.805	5.97407	294.933	20.1943	2.8141	3e-06
Glycolic acid	8.6283	147	0.558816	0.187077	1.76591	0.419755	3.1601	0.406461
Glyceric acid	15.0893	189	7.16293	0.567494	20.6551	2.24799	2.88361	0.001
Sugars
L-fucose	24.5602	117	n.d	n.d	0.0877267	0.0877267	1 h specific
D-glucose	28.3958	319	1.78161	1.12679	10.3091	2.77177	5.78639	0.018464
D-glucose-6-phosphate	36.2296	387	n.d	n.d	0.0131353	0.0091614	1 h specific
Tagatose	27.9894	217	0.977263	0.149792	0.811262	0.15828	0.830137	0.849177
Talose	28.3863	319	0.802565	0.600333	1.84768	1.3821	2.30221	0.7459
D-allose	28.3331	319	1.46232	0.449874	1.89176	0.310512	1.29367	0.775837
D-lyxose	23.7026	217	n.d	n.d	0.197438	0.136874	1 h specific
Threose	18.323	147	0.281415	0.0638613	n.d	n.d	0 h specific
Fructose	27.8676	307	0.271987	0.271987	0.103436	0.103436	0.380298	0.978505
N containing
Adenine	27.2088	264	0.217257	0.0285283	0.663265	0.0523845	3.05291	0.000159
Thymine	15.9025	255	0.302971	0.140723	0.643283	0.131489	2.12325	0.182397
Porphine	15.0278	285	0.733018	0.258179	0.471683	0.246018	0.64348	0.518086
Uric acid	32.0871	441	31.1856	4.31477	55.7406	3.42885	1.78738	0.165285
Urea	12.4749	147	1.16579	0.156027	0.446644	0.143718	0.383125	0.003
D-lyxosylamine	23.7031	103	n.d	n.d	0.12416	0.12416	1 h specific
2-amino-1-phenylethanol	26.6202	174	n.d	n.d	0.306505	0.0222725	1 h specific
N-methylglutamic acid	13.0203	98	n.d	n.d	0.103802	0.0470562	1 h specific
N-methylalanine	10.9415	130	0.159219	0.100721	0.298612	0.134897	1.87547	0.665328
Putrescine	24.5776	174	7.32024	0.348565	11.2134	0.568938	1.53184	0.002
Spermidine	34.5784	174	0.127714	0.0612354	0.276653	0.04511	2.16618	0.196
Allantoin	27.9204	331	0.1199	0.0848758	0.484495	0.207669	4.04083	0.187136
Polyols
Palatinitol	45.3672	361	n.d	n.d	1.06624	0.227281	1 h specific
p-cresol	10.3834	165	0.1184	0.0548475	0.0327412	0.0231604	0.276531	0.368181
D-mannitol	29.1167	319	1761.88	52.2336	2525.47	52.354	1.4334	3.9e-05
Glycerol	13.6233	147	15.7176	0.67211	18.9406	0.371801	1.20505	0.98814
Allo-inositol	31.9805	318	1.78506	0.0901826	1.73185	0.408869	0.970191	0.993083
N-ethylglycine	6.8287	58	1.96404	1.96404	3.91422	3.91422	1.99295	0.913488
Others
2-keto-L-gulonic acid	24.8796	147	0.175698	0.111223	0.119546	0.119546	0.680407	0.963837
Indole-3-carbinol	33.9434	291	n.d	n.d	0.147111	0.0843039	1 h specific
1,3-dihydroxyacetone	13.0273	147	0.266774	0.0898048	n.d	n.d	0 h specific
4-guanidinobutyric acid	19.8754	174	2.01117	0.0885348	2.77317	0.243608	1.37888	0.319491
α ketoglutaric acid	21.0511	147	n.d	n.d	0.261759	0.145025	1 h specific
Methyl-beta-D-galactopyranoside	36.032	204	0.170294	0.040032	0.620934	0.149794	3.64624	0.024827
DL-3-aminoisobutyric acid	11.3469	102	0.139779	0.0888463	0.55854	0.108964	3.99588	0.023137
Cysteinylglycine	26.3366	257	n.d	n.d	0.589929	0.183111	1 h specific

## Sheet: 6 h vs 0 h (2)
Supplemental Table S3. Relative response ratios of identified metabolites with GC-MS
	RT	m/z	0 h	SE	6 h	SE	6 h/0 h	p-value
Amino acids
L-proline	14.0839	142	27.1527	1.80226	35.983	3.63684	1.32521	0.058108
L-ornithine	26.3882	174	21.3631	1.80797	18.3173	3.36729	0.857425	0.788915
L-valine	12.0452	144	3.11371	0.173124	4.81881	0.28674	1.54761	0.156842
L-threonine	16.5284	218	11.8577	0.927751	13.2715	1.44622	1.11923	0.822449
Citrulline	26.4875	157	5.82244	0.338609	3.93289	0.664278	0.67547	0.030792
L-norleucine	13.4872	158	1.21826	0.0943312	1.75094	0.230518	1.43724	0.781955
L-asparagine	23.2636	231	111.446	11.7807	286.69	43.7522	2.57246	0.003
β-alanine	17.3783	248	1.06392	0.218496	3.66236	0.376805	3.44232	0.000222
L-cysteine	20.5573	220	n.d	n.d	1.07808	0.161344	6 h specific
L-alanine	9.2325	116	122.941	13.6754	155.246	12.9729	1.26277	0.133086
L-serine	15.8367	204	43.8789	4.40422	38.1054	6.85823	0.868421	0.422795
Tyrosine	28.7855	218	0.0224364	0.0224364	0.554411	0.0483289	24.7104	0.399602
L-methionine	19.6215	176	0.239092	0.155344	1.22838	0.121296	5.13768	0.125209
L-lysine	28.457	317	13.634	0.964877	24.0585	2.27993	1.76459	0.002
L-glutamine	25.4187	156	55.8679	5.76042	89.8446	16.0908	1.60816	0.112436
DL-isoleucine	14.0454	158	1.60546	0.181596	2.04654	0.467036	1.27473	0.770802
β-cyano-L-alanine	16.0309	141	10.0101	0.88378	7.26411	1.55698	0.725677	0.202007
Glycine	14.3521	174	14.1298	1.68949	11.4486	1.33071	0.810242	0.35285
L-mimosine	11.4421	188	n.d	n.d	0.338892	0.0557296	6 h specific
Organic acids
Myristic acid	26.6671	285	1.15573	0.10627	0.95852	0.150475	0.829362	0.478
Succinic acid	14.4628	148	2.15172	0.113159	2.5267	0.612435	1.17427	0.57782
L-(+) lactic acid	8.3065	147	1.31598	0.224081	1.40147	0.131156	1.06496	1
Maleic acid	14.266	147	0.340994	0.147488	0.626174	0.219453	1.83632	0.574363
Tartaric acid	25.626	147	3.05049	0.0865732	6.99573	0.626233	2.29332	7e-05
Fumaric acid	15.2848	245	0.211823	0.0838411	0.200903	0.0618033	0.948448	0.992661
D-malic acid	19.0292	147	4.83137	0.589104	22.8266	2.85964	4.72466	0.011306
Citric acid	26.5832	347	0.111011	0.0459234	1.30109	0.164278	11.7203	2.1e-05
Maleamic acid	19.5733	244	1.71497	0.219076	3.20843	0.325047	1.87084	0.004
Gluconic acid	25.8024	333	0.630662	0.285138	2.26042	1.0724	3.5842	0.303507
Oxalic acid	6.7197	147	2.48209	0.601727	0.476963	0.314251	0.192162	0.019368
Aspartic acid	19.7722	232	10.5418	1.43336	23.9978	4.52268	2.27645	0.045347
L-glutamic acid	22.0768	246	104.805	5.97407	295.167	20.3254	2.81634	3e-06
Glycolic acid	8.6283	147	0.558816	0.187077	1.13802	0.278945	2.03649	0.406461
Glyceric acid	15.0893	189	7.16293	0.567494	13.2276	2.66621	1.84667	0.122968
Sugars
L-fucose	24.5602	117	n.d	n.d	0.534213	0.248857	6 h specific
D-glucose	28.3958	319	1.78161	1.12679	25.216	1.52183	14.1535	1e-06
D-glucose-6-phosphate	36.2296	387	n.d	n.d	0.112083	0.0337418	6 h specific
Tagatose	27.9894	217	0.977263	0.149792	1.40322	0.116918	1.43587	0.849177
Talose	28.3863	319	0.802565	0.600333	1.86974	0.864292	2.3297	0.736825
D-allose	28.3331	319	1.46232	0.449874	2.80968	0.321344	1.92139	0.133603
D-lyxose	23.7026	217	n.d	n.d	0.198893	0.106768	6 h specific
Threose	18.323	147	0.281415	0.0638613	n.d	n.d	0 h specific
6-deoxy-D-glucose	24.5641	117	n.d	n.d	0.417143	0.29716	6 h specific
Fructose	27.8676	307	0.271987	0.271987	1.4789	0.895042	5.43739	0.370321
N containing
Adenine	27.2088	264	0.217257	0.0285283	0.553775	0.0785745	2.54894	0.002
Thymine	15.9025	255	0.302971	0.140723	0.551637	0.112833	1.82076	0.383472
Porphine	15.0278	285	0.733018	0.258179	0.269836	0.180686	0.368116	0.518086
Uric acid	32.0871	441	31.1856	4.31477	46.634	14.5973	1.49537	0.464167
Urea	12.4749	147	1.16579	0.156027	0.0535615	0.0535615	0.0459443	4.6e-05
2-amino-1-phenylethanol	26.6202	174	n.d	n.d	0.763744	0.296375	6 h specific
1-methyl nicotinamide	18.4569	179	n.d	n.d	0.23062	0.146012	6 h specific
N-methylalanine	10.9415	130	0.159219	0.100721	0.642813	0.0998292	4.03728	0.021841
Putrescine	24.5776	174	7.32024	0.348565	11.6687	0.922048	1.59404	0.001
Spermidine	34.5784	174	0.127714	0.0612354	0.404167	0.0651289	3.16462	0.010792
Allantoin	27.9204	331	0.1199	0.0848758	0.186845	0.0885496	1.55833	0.938544
Polyols
Palatinitol	45.3672	361	n.d	n.d	2.84736	0.321235	6 h specific
p-cresol	10.3834	165	0.1184	0.0548475	0.10057	0.0459374	0.849407	0.954717
D-mannitol	29.1167	319	1761.88	52.2336	2667.27	128.303	1.51388	5e-06
Glycerol	13.6233	147	15.7176	0.67211	56.7262	26.3704	3.60908	0.171385
Allo-inositol	31.9805	318	1.78506	0.0901826	0.820401	0.402352	0.459594	0.13809
Iminodiacetic acid	18.6079	232	n.d	n.d	0.150376	0.074007	6 h specific
N-ethylglycine	6.8287	58	1.96404	1.96404	3.79717	3.41206	1.93335	0.913488
Others
2-keto-L-gulonic acid	24.8796	147	0.175698	0.111223	0.429703	0.209634	2.44569	0.487743
Indole-3-carbinol	33.9434	291	n.d	n.d	0.0279993	0.0279993	6 h specific
1,3-dihydroxyacetone	13.0273	147	0.266774	0.0898048	n.d	n.d	0 h specific
4-guanidinobutyric acid	19.8754	174	2.01117	0.0885348	1.49062	0.566307	0.741167	0.573876
Alpha ketoglutaric acid	21.0511	147	n.d	n.d	0.0280621	0.0280621	6 h specific
Methyl-beta-D-galactopyranoside	36.032	204	0.170294	0.040032	0.347948	0.103478	2.04322	0.489745
DL-3-aminoisobutyric acid	11.3469	102	0.139779	0.0888463	0.140871	0.0975877	1.00781	0.999966
Cysteinylglycine	26.3366	257	n.d	n.d	0.78702	0.241557	6 h specific
